# Supplementary material for: Evolutionary history and association with seaweeds shape the genomes and metabolisms of marine bacteria
Source: mSphere. 2025 Jun 2;10(6):e00996-24. doi: 10.1128/msphere.00996-24 (PMC12188728; doi:10.1128/msphere.00996-24)
Supplement: Supplemental Tables — Tables S1 to S8. [file msphere.00996-24-s0002.xlsx]

## Sheet: Table S1 all taxa in study
Table S1. The whole genome sequences or MAGs used in this study, including all nomenclature, their origin, and genome information. All 144 genomes are arranged by genus pairs that were either host-associated or free-living.
pair_code	group	Algal Host	Bacterial genus	Bacterial Genus and species or strain	name	host_class	environment	reported from	source_id	genbank	genome	geographic origin	Phylum	Class	Order	Family	Genus	species	COMMENTS	Percent_GC	confidence	completion	redundancy	num_splits	Total Length	Num Contigs	Num Contigs > 100 kb	Num Contigs > 50 kb	Num Contigs > 20 kb	Num Contigs > 10 kb	Num Contigs > 5 kb	Num Contigs > 2.5 kb	Longest Contig	Shortest Contig	Num Genes (prodigal)	L50	L75	L90	N50	N75	N90	Archaea_76	Bacteria_71	Protista_83	Ribosomal_RNA_12S	Ribosomal_RNA_16S	Ribosomal_RNA_18S	Ribosomal_RNA_23S	Ribosomal_RNA_28S
A	Host	Ectocarpus	Acinetobacter	Acinetobacter_sp.	Ecto_Acinetobacter1	Phaeophyceae	host	Karimi et al. 2020		LR732790	wgs	Hopkins River Falls, Vic, Australia	Pseudomonadota	Gammaproteobacteria	Pseudomonadales	Moraxellaceae				41.28	1	98.59	0	177	3521504	7	2	3	4	4	5	6	2088576	1937	3302	1	2	2	2088576	1307067	1307067	36	70	4	0	1	0	1	0
A	Free-living	Free-living	Acinetobacter	Acinetobacter_sp.	Free_Acinetobacter seohaensis SW-100	seawater	seawater	Bacdive	8138	281376.12	wgs	Yellow Sea, Korea	Pseudomonadota	Gammaproteobacteria	Pseudomonadales	Moraxellaceae				41.34	1	98.59	0	328	2993556	298	1	13	48	83	120	151	100867	202	2999	30	66	114	30229	14569	5843	36	70	4	0	1	0	1	0
B	Host	Ectocarpus	Acinetobacter	Acinetobacter_sp.	Ecto_Acinetobacter2	Phaeophyceae	host	Karimi et al. 2020		LR732790	wgs	Hopkins River Falls, Vic, Australia	Pseudomonadota	Gammaproteobacteria	Pseudomonadales	Moraxellaceae				41.28	1	98.59	0	177	3521504	7	2	3	4	4	5	6	2088576	1937	3302	1	2	2	2088576	1307067	1307067	36	70	4	0	1	0	1	0
B	Free-living	Free-living	Acinetobacter	Acinetobacter_sp.	Acinetobacter venetianus RAG-1	seawater	seawater	Bacdive	8144	GCA_000368585.1	wgs	tar on Israel beach (Tel Baruch)	Pseudomonadota	Gammaproteobacteria	Pseudomonadales	Moraxellaceae	Acinetobacter venetianus RAG-1			38.76	1	100	0	170	3458264	5	5	5	5	5	5	5	1939924	146880	3271	1	2	4	1939924	840695	217168	38	71	5	0	6	0	6	0
C	Host	Laminaria digitata	Algibacter	Algibacter_S5_12.contigs	15-1-Algibacter_S5_12.contigs	Phaeophyceae	host holdfast	Salaün et al. 2010		SAMN41925728	wgs	Roscoff	Bacteroidota	Flavobacteriia	Flavobacteriales	Flavobacteriaceae				33.25	1	98.59	0	243	4812523	26	14	15	15	16	20	21	826773	354	3900	4	8	12	358500	227742	160252	33	70	2	0	1	0	1	0
C	Free-living	Free-living	Algibacter	Algibacter_aquaticus_SK-16	GCA_001747085_reformat.db	seawater	seawater	Bacdive	140562	GCA_001747085	wgs	Aburatsubo Inlet	Bacteroidota	Flavobacteriia	Flavobacteriales	Flavobacteriaceae	Algibacter aquaticus SK-16			30.64	1	98.59	2.82	266	4640370	54	10	12	13	14	15	17	1241003	307	4051	3	5	9	766242	262934	166626	33	72	2	0	4	0	4	0
D	Host	Eucheuma	Alteromonas	Alteromonas_fortis_1T	Alteromonas_fortis_1T	Rhodophyceae	host	Barbeyron et al 2019		GCA_903772925.1	wgs	Hawaii	Pseudomonadota	Gammaproteobacteria	Alteromonadales	Alteromonadaceae				43.92	1	100	0	233	4665060	1	1	1	1	1	1	1	4665060	4665060	3941	1	1	1	4665060	4665060	4665060	37	71	6	0	3	0	3	0
D	Free-living	Free-living	Alteromonas	Alteromonas_macleodii_ATCC_27126	Free_Alteromonas macleodii ATCC 27126	seawater	seawater	Bacdive	444	GCA_000172635	wgs	Hawaii	Pseudomonadota	Gammaproteobacteria	Alteromonadales	Alteromonadaceae				44.71	1	98.59	1.41	232	4653851	1	1	1	1	1	1	1	4653851	4653851	3926	1	1	1	4653851	4653851	4653851	38	71	7	0	5	0	5	0
E	Host	Cystoseira	Aquimarina	Aquimarina_sp.	Aquimarina_sp._strain_LLG63395.1	Phaeophyceae	host	this report		CP159328	wgs	Corsica	Bacteroidota	Flavobacteriia	Flavobacteriales	Flavobacteriaceae				32.26	1	98.59	1.41	272	5451700	1	1	1	1	1	1	1	5451700	5451700	4794	1	1	1	5451700	5451700	5451700	35	71	2	0	3	0	3	0
E	Free-living	Free-living	Aquimarina	Aquimarina longa	free_Aquimarina longa	seawater	seawater	Bacdive	133847	1379258.3	wgs	southeast Pacific ocean	Bacteroidota	Flavobacteriia	Flavobacteriales	Flavobacteriaceae				31.42	1	98.59	0.00	294	5506799	67	17	22	25	32	42	58	837170	1129	4917	7	12	19	309215	219987	66130	35	70	2	0	0	0	1	0
F	Host	Ectocarpus	Brevundimonas	Brevundimonas_sp.	Ecto_Brevundimonas	Phaeophyceae	host	Karimi et al. 2020		LR732816	wgs	Hopkins River Falls, Vic, Australia	Pseudomonadota	Alphaproteobacteria	Caulobacterales	Caulobacteraceae				66.38	1	100	0	166	3321310	1	1	1	1	1	1	1	3321310	3321310	3149	1	1	1	3321310	3321310	3321310	34	71	3	0	1	0	1	0
F	Free-living	Free-living	Brevundimonas	Brevundimonas_sp.	MAG_free_Brevundimonas	seawater	seawater	Figshare	https://figshare.com/articles/dataset/TARA-NON-REDUNDANT-MAGs/4902923		mag	north Indian ocean	Pseudomonadota	Alphaproteobacteria	Caulobacterales	Caulobacteraceae				67.45	1	100	0	158	3232488	92	7	19	53	71	84	92	154464	2790	3191	18	37	57	53659	30681	18712	36	71	3	0	0	0	0	0
G	Host	Ascophyllum	Cellulophaga	Cellulophaga_Asnod2-G02	Cellulophaga_Asnod2-G02	Phaeophyceae	host	Martin et al. 2015		JBEFNV000000000	wgs	Roscoff	Bacteroidota	Flavobacteriia	Flavobacteriales	Flavobacteriaceae				34.74	1	100	0	227	4542364	1	1	1	1	1	1	1	4542364	4542364	3949	1	1	1	4542364	4542364	4542364	34	71	3	0	1	0	1	0
G	Free-living	Free-living	Cellulophaga	Cellulophaga_free_GCF_000799565.1_ASM79956v1_genomic	Cellulophaga_free_GCF_000799565.1_ASM79956v1_genomic	seawater	seawater	NCBI	SAMN02841239	GCF_000799565.1	wgs	Helgoland, Germany	Bacteroidota	Flavobacteriia	Flavobacteriales	Flavobacteriaceae				35.3	1	98.59	1.41	201	4031126	1	1	1	1	1	1	1	4031126	4031126	3499	1	1	1	4031126	4031126	4031126	33	71	3	0	3	0	3	0
H	Host	Laminaria digitata	Cellulophaga	Cellulophaga_S1_12.contigs	385-LD17-Cellulophaga_S1_12.contigs	Phaeophyceae	host holdfast	Salaün et al. 2010		SAMN41925729	wgs	Roscoff	Bacteroidota	Flavobacteriia	Flavobacteriales	Flavobacteriaceae				34.71	1	98.59	1.41	225	4545401	16	11	11	12	12	13	13	782679	463	3943	4	7	9	525218	359057	153604	34	71	3	0	1	0	1	0
H	Free-living	Free-living	Cellulophaga	Cellulophaga_tyrosinoxydans_DSM_21164	Free_Cellulophaga tyrosinoxydans DSM 21164	seawater	seawater	Bacdive	5503	504486.3	wgs	Jeju Island, Korea	Bacteroidota	Flavobacteriia	Flavobacteriales	Flavobacteriaceae				33.05	1	98.59	0	176	3555791	11	7	8	8	8	9	9	1570458	1087	3170	2	4	6	587822	373338	150487	33	70	3	0	1	0	1	0
I	Host	Nereocystis	Cobetia	Cobetia_marina	Cobetia_marina	Phaeophyceae	host	Younker et al. 2024	PRJNA1076209		wgs	northeast Pacific ocean, Washington, US	Pseudomonadota	Gammaproteobacteria	Oceanospirillales	Halomonadaceae				62.23	1	100	4.23	381	4286100	220	15	24	30	33	33	35	449456	206	3707	8	15	23	188028	118718	62751	35	74	5	0	1	0	1	0
I	Free-living	Free-living	Cobetia	Cobetia_marina_DSM_4741	GCA_001720485_reformat.db	seawater	seawater	Bacdive	6002	GCA_001720485	wgs	Woods Hole, MA (USA)	Pseudomonadota	Gammaproteobacteria	Oceanospirillales	Halomonadaceae	Cobetia marina DSM 4741			62.44	1	100	4.23	208	4176400	1	1	1	1	1	1	1	4176400	4176400	3424	1	1	1	4176400	4176400	4176400	35	74	5	0	7	0	7	0
J	Host	Laminaria digitata	Cobetia	Cobetia_S9_12.contigs	Ld12-Cobetia_S9_12.contigs	Phaeophyceae	host holdfast	Salaün et al. 2010		SAMN41925730	wgs	Roscoff	Pseudomonadota	Gammaproteobacteria	Oceanospirillales	Halomonadaceae				62.61	1	100	0	213	4249554	9	6	6	6	6	6	7	1465413	2090	3474	2	3	4	1240234	765032	369324	35	71	5	0	1	0	1	0
J	Free-living	Free-living	Cobetia	Cobetia marina strain T1	Cobetia marina strain T1	seawater	seawater	BV-BRC	28258.17	GCA_005144735.1	wgs	New Hampshire, US	Pseudomonadota	Gammaproteobacteria	Oceanospirillales	Halomonadaceae				62.17	1	100	4.23	214	4177239	21	8	9	9	10	10	11	1498234	461	3518	2	4	6	916545	398333	228481	35	74	5	0	1	0	1	0
K	Host	Cutleria multifida	Dokdonia	Dokdonia_sp._strain_LLG6352-1	Dokdonia_sp._strain_LLG6352-1	Phaeophyceae	host	Martin et al. 2015		CP159329	wgs	Roscoff	Bacteroidota	Flavobacteriia	Flavobacteriales	Flavobacteriaceae				38.26	1	97.18	0	161	3228594	1	1	1	1	1	1	1	3228594	3228594	2803	1	1	1	3228594	3228594	3228594	33	69	2	0	3	0	3	0
K	Free-living	Free-living	Dokdonia	Dokdonia_pacifica	GCA_014636685	seawater	seawater	Bacdive	131369	GCA_014636685	wgs	South Pacific Gyre at station U1371 (45° 58' S 163° 11' W)	Bacteroidota	Flavobacteriia	Flavobacteriales	Flavobacteriaceae	Strain CGMCC 1.12184 of Dokdonia pacifica			34.11	1	98.59	1.41	288	5545148	28	11	11	11	13	13	17	1364976	572	4935	3	6	8	528934	440322	261874	36	71	2	0	0	0	1	0
L	Host	Ascophyllum	Dokdonia	Dokdonia_Asnod1-B02	Dokdonia_Asnod1-B02	Phaeophyceae	host	Martin et al. 2015		JBEFNW000000000	wgs	Roscoff	Bacteroidota	Flavobacteriia	Flavobacteriales	Flavobacteriaceae				37.24	1	98.59	0	174	3495456	1	1	1	1	1	1	1	3495456	3495456	3122	1	1	1	3495456	3495456	3495456	33	70	2	0	1	0	1	0
L	Free-living	Free-living	Dokdonia	Dokdonia_donghaensis_DSW-1	Dokdonia donghaensis DSW-1	seawater	seawater	Bacdive	5505	GCA_001653755	wgs	Dodko, Korea	Bacteroidota	Flavobacteriia	Flavobacteriales	Flavobacteriaceae	Dokdonia donghaensis DSW-1			38.18	1	98.59	0	164	3293944	1	1	1	1	1	1	1	3293944	3293944	2882	1	1	1	3293944	3293944	3293944	33	70	2	0	3	0	3	0
M	Host	Ascophyllum	Dokdonia	Dokdonia_sp._Asnod2-E02	Dokdonia_sp._Asnod2-E02	Phaeophyceae	host	Martin et al. 2015		JBEFNX000000000	wgs	Roscoff	Bacteroidota	Flavobacteriia	Flavobacteriales	Flavobacteriaceae				38.02	1	98.59	0	163	3266327	1	1	1	1	1	1	1	3266327	3266327	2915	1	1	1	3266327	3266327	3266327	33	70	2	0	1	0	1	0
M	Free-living	Free-living	Dokdonia	Dokdonia_sp._Hel_I_63	Dokdonia sp. Hel_I_63	seawater	seawater	Bacdive	169638	GCA_007827285	wgs	Helgoland, Germany	Bacteroidota	Flavobacteriia	Flavobacteriales	Flavobacteriaceae	Dokdonia sp. Hel_I_63			37.25	1	98.59	0	173	3472909	1	1	1	1	1	1	1	3472909	3472909	3039	1	1	1	3472909	3472909	3472909	33	70	2	0	6	0	6	0
N	Host	Ascophyllum	Dokdonia	Dokdonia_sp._Asnod3-C12	Dokdonia_sp._Asnod3-C12	Phaeophyceae	host	Martin et al. 2015		JBEFNY000000000	wgs	Roscoff	Bacteroidota	Flavobacteriia	Flavobacteriales	Flavobacteriaceae				37.29	1	98.59	0	172	3444907	1	1	1	1	1	1	1	3444907	3444907	3070	1	1	1	3444907	3444907	3444907	33	70	2	0	1	0	1	0
N	Free-living	Free-living	Dokdonia	Dokdonia_sp._Hel_I_53	Dokdonia sp. Hel_I_53	seawater	seawater	Bacdive	169731	GCA_007827465	wgs	Helgoland, Germany	Bacteroidota	Flavobacteriia	Flavobacteriales	Flavobacteriaceae	Dokdonia sp. Hel_I_53			35.77	1	98.59	0	146	2932582	1	1	1	1	1	1	1	2932582	2932582	2606	1	1	1	2932582	2932582	2932582	33	70	2	0	4	0	4	0
O	Host	Ectocarpus	Erythrobacter	Erythrobacter_sp.	Ecto_Erythrobacter	Phaeophyceae	host	Karimi et al. 2020		LR701477	wgs	Hopkins River Falls, Vic, Australia	Pseudomonadota	Alphaproteobacteria	Sphingomonadales	Erythrobacteraceae	Erythrobacter			62.79	1	100	1.41	158	3137644	3	1	1	1	2	2	3	3123037	3027	2973	1	1	1	3123037	3123037	3123037	34	72	4	0	1	0	1	0
O	Free-living	Free-living	Erythrobacter	Erythrobacter_dokdonensis	GCA_002155305	seawater	seawater	Bacdive	5396	GCA_002155305	wgs	Dokdo Island, Korea	Pseudomonadota	Alphaproteobacteria	Sphingomonadales	Erythrobacteraceae	Erythrobacter dokdonensis			64.79	1	100	0	161	2996446	13	1	1	1	1	1	1	2986864	477	2817	1	1	1	2986864	2986864	2986864	34	71	3	0	1	1	1	1
P	Host	Ectocarpus	Flavobacterium	Flavobacterium_sp.	Ecto_Flavobacterium1	Phaeophyceae	host	Karimi et al. 2020		LR733556	wgs	Hopkins River Falls, Vic, Australia	Bacteroidota	Flavobacteriia	Flavobacteriales	Flavobacteriaceae				30.1	1	98.59	1.41	231	4193811	74	1	5	23	41	53	63	2955061	1068	3834	1	4	24	2955061	53375	19736	35	71	3	0	1	0	1	0
P	Free-living	Free-living	Flavobacterium	Flavobacterium_arcticum_SM1502	GCA_003344925	seawater	seawater	Bacdive	133125	GCA_003344925	wgs	Arctic surface seawater	Bacteroidota	Flavobacteriia	Flavobacteriales	Flavobacteriaceae	Flavobacterium arcticum SM1502			35	1	98.59	0	148	2970356	1	1	1	1	1	1	1	2970356	2970356	2677	1	1	1	2970356	2970356	2970356	34	70	2	0	3	0	3	0
Q	Host	Ectocarpus	Flavobacterium	Flavobacterium_sp.	Ecto_Flavobacterium2	Phaeophyceae	host	Karimi et al. 2020		LR733413	wgs	Hopkins River Falls, Vic, Australia	Bacteroidota	Flavobacteriia	Flavobacteriales	Flavobacteriaceae				35.2	1	98.59	0	189	3580589	16	1	2	3	5	6	8	3429228	1170	3118	1	1	1	3429228	3429228	3429228	33	70	2	0	1	0	1	0
Q	Free-living	Free-living	Flavobacterium	Flavobacterium_sp.	Flavobacterium frigidimaris KUC-1	seawater	seawater	Bacdive	5538	262320.7	wgs	Antarctica	Bacteroidota	Flavobacteriia	Flavobacteriales	Flavobacteriaceae				33.96	1	100	1.41	271	5422185	71	23	35	42	50	55	59	346223	560	4582	13	24	34	142966	96493	63267	34	72	2	0	1	0	2	0
R	Host	Sebdenia	Gramella	Gramella_sp._strain_LLG6405.1	Gramella_sp._strain_LLG6405.1	Rhodophyceae	host	this report		CP159330	wgs	Corsica	Bacteroidota	Flavobacteriia	Flavobacteriales	Flavobacteriaceae				38.2	1	97.18	0	168	3375317	1	1	1	1	1	1	1	3375317	3375317	3050	1	1	1	3375317	3375317	3375317	33	69	2	0	3	0	3	0
R	Free-living	Free-living	Gramella	Gramella_forsetii_KT0803	Free_Gramella forsetii KT0803	seawater	seawater	Bacdive	24046	411154.11	wgs	North Sea	Bacteroidota	Flavobacteriia	Flavobacteriales	Flavobacteriaceae			Christiangramia forsetiASM6034v1; name change?	36.61	1	98.59	0	189	3798465	1	1	1	1	1	1	1	3798465	3798465	3425	1	1	1	3798465	3798465	3798465	33	70	2	0	3	0	3	0
S	Host	Nereocystis	Granulosicoccus	Granulosicoccus sp	Granulosicoccus_sp	Phaeophyceae	host	Weigel et al 2022		PRJNA783443	mag	northeast Pacific ocean, Washington, US	Pseudomonadota	Gammaproteobacteria	Chromatiales	Granulosicoccaceae				50.69	1	98.59	2.82	372	5782520	313	1	19	100	165	243	313	164199	2505	5165	56	118	194	32561	16982	7988	43	72	8	0	0	0	0	0
S	Free-living	Free-living	Granulosicoccus	Granulosicoccus_antarcticus	Free_Granulosicoccu_antarcticus	seawater	seawater	NGBdb	PRJNA167143	GCA_002215215.1	wgs	King George Island, Australia	Pseudomonadota	Gammaproteobacteria	Chromatiales	Granulosicoccaceae				52.86	1	100	5.63	386	7783862	1	1	1	1	1	1	1	7783862	7783862	6823	1	1	1	7783862	7783862	7783862	38	75	6	0	3	0	3	0
T	Host	Ectocarpus	Halomonas	Halomonas_sp.	Ecto_Halomonas1	Phaeophyceae	host	Karimi et al. 2020		LR733721	wgs	Hopkins River Falls, Vic, Australia	Pseudomonadota	Gammaproteobacteria	Oceanospirillales	Halomonadaceae			Halomonas synonymous with Cobetia marina!	54.66	1	100	0	282	5466321	11	1	1	1	1	1	4	5447723	1029	4980	1	1	1	5447723	5447723	5447723	36	71	6	0	1	0	1	0
T	Free-living	Free-living	Halomonas	Halomonas_pacifica_NBRC_102220	GCA_007989625	seawater	seawater	Bacdive	6017	GCA_007989625	wgs	country of origin unknown	Pseudomonadota	Gammaproteobacteria	Oceanospirillales	Halomonadaceae	Halomonas pacifica NBRC 102220		Halomonas synonymous with Cobetia marina!	67.19	1	100	0	207	3850829	115	11	26	53	72	86	90	160212	535	3630	17	35	56	75711	38030	19527	36	71	6	0	1	0	1	0
U	Host	Ectocarpus	Halomonas	Halomonas_sp.	Ecto_Halomonas2	Phaeophyceae	host	Karimi et al. 2020		LR733707	wgs	Hopkins River Falls, Vic, Australia	Pseudomonadota	Gammaproteobacteria	Oceanospirillales	Halomonadaceae			Halomonas synonymous with Cobetia marina!	54.66	1	100	0	284	5468571	14	1	1	1	1	3	5	5432523	1057	4971	1	1	1	5432523	5432523	5432523	36	71	6	0	1	0	1	0
U	Free-living	Free-living	Halomonas	Halomonas venusta strain NBRC 102221	Halomonas venusta strain NBRC 102221	seawater	seawater	Bacdive	6019	44935.11	wgs	Hawaii, USA	Pseudomonadota	Gammaproteobacteria	Oceanospirillales	Halomonadaceae				52.62	1	100	0	225	4273738	67	12	22	33	39	46	50	470517	505	3935	7	14	24	253644	81368	40723	35	71	6	0	1	0	1	0
V	Host	Corallinales	Leeuwenhoekiella	Leeuwenhoekiella_sp._strain_LLG6367-2.1	Leeuwenhoekiella_sp._strain_LLG6367-2.1	Rhodophyceae	host	this report		CP159331	wgs	Corsica	Bacteroidota	Flavobacteriia	Flavobacteriales	Flavobacteriaceae				35.65	1	98.59	0	175	3501797	1	1	1	1	1	1	1	3501797	3501797	3091	1	1	1	3501797	3501797	3501797	34	70	2	0	4	0	4	0
V	Free-living	Free-living	Leeuwenhoekiella	Leeuwenhoekiella_aequorea_LMG_22550	GCA_004104375	seawater	seawater	Bacdive	153533	GCA_004104375	wgs	Antarctica	Bacteroidota	Flavobacteriia	Flavobacteriales	Flavobacteriaceae	Leeuwenhoekiella aequorea LMG 22550			35.41	1	98.59	0	177	3458071	18	7	9	9	9	11	12	872414	1004	3105	3	5	7	501718	307229	233576	34	70	2	0	1	0	1	0
W	Host	Ectocarpus	Luteimonas	Luteimonas_sp.	Ecto_Luteimonas	Phaeophyceae	host	Karimi et al. 2020		LR733312	wgs	Hopkins River Falls, Vic, Australia	Pseudomonadota	Gammaproteobacteria	Xanthomonadales	Xanthomonadaceae				68.67	1	100	0	166	3347441	2	2	2	2	2	2	2	2838138	509303	3015	1	1	2	2838138	2838138	509303	35	71	5	0	1	0	1	0
W	Free-living	Free-living	Luteimonas	Luteimonas_marina_FR1330	GCA_007859325	seawater	seawater	Karimi et al. 2020	17470	GCA_007859325	wgs	near Ganghwa Island (37°36'22.3'' N 126°22'59.4'' E), Korea	Pseudomonadota	Gammaproteobacteria	Xanthomonadales	Xanthomonadaceae	Luteimonas marina FR1330			69.32	1	100	0	199	3910508	21	9	9	11	13	13	15	910082	930	3446	3	5	7	556920	502143	164335	36	71	4	0	1	0	1	0
X	Host	Ectocarpus	Maribacter	Maribacter_sp.	Bin_18_full	Phaeophyceae	host	Kleinjan et al. 2023	https://zenodo.org/records/5589669		mag	Hopkins River Falls, Vic, Australia	Bacteroidota	Flavobacteriia	Flavobacteriales	Flavobacteriaceae	Maribacter			35.86	1	98.59	1.41	208	4335843	19	12	15	17	18	18	19	1058839	2502	3742	4	7	11	381789	239660	123688	35	71	2	0	0	0	0	0
X	Free-living	Free-living	Maribacter	Maribacter_sp.	MAG_free_Maribacter	seawater	seawater	Figshare	https://figshare.com/articles/dataset/TARA-NON-REDUNDANT-MAGs/4902923		mag	southwest Atlantic	Bacteroidota	Flavobacteriia	Flavobacteriales	Flavobacteriaceae				35.94	1	96.77	2.82	209	4451478	104	10	34	71	82	95	104	219595	2853	4028	22	44	66	64927	39569	21606	33	70	2	0	0	0	0	0
Y	Host	Ascophyllum	Maribacter	Maribacter_sp._Asnod1-A12	Maribacter_sp._Asnod1-A12	Phaeophyceae	host	Martin et al. 2015		JBEFNZ000000000	wgs	Roscoff	Bacteroidota	Flavobacteriia	Flavobacteriales	Flavobacteriaceae				34.56	1	97.18	0	214	4284461	1	1	1	1	1	1	1	4284461	4284461	3627	1	1	1	4284461	4284461	4284461	34	69	2	0	1	0	1	0
Y	Free-living	Free-living	Maribacter	Maribacter_aquivivus_KMM_3949	Maribacter aquivivus KMM 3949	seawater	seawater	Bacdive	5606	GCA_900142175	wgs	Sea of Japan, Gulf of Peter the Great	Bacteroidota	Flavobacteriia	Flavobacteriales	Flavobacteriaceae	Maribacter aquivivus KMM 3949			34.36	1	97.18	1.41	227	4578396	11	5	5	7	9	10	11	2431341	3353	3967	1	2	3	2431341	1173062	555803	35	70	2	0	1	0	1	0
Z	Host	Ascophyllum	Maribacter	Maribacter_sp._Asnod2-G09	Maribacter_sp._Asnod2-G09	Phaeophyceae	host	Martin et al. 2015		JBEFOA000000000	wgs	Roscoff	Bacteroidota	Flavobacteriia	Flavobacteriales	Flavobacteriaceae				34.87	1	97.18	4.23	231	4622997	1	1	1	1	1	1	1	4622997	4622997	3995	1	1	1	4622997	4622997	4622997	34	72	2	0	1	0	1	0
Z	Free-living	Free-living	Maribacter	Maribacter_dokdonensis_DSW-8	Maribacter dokdonensis DSW-8	seawater	seawater	Bacdive	5608	GCA_001447995	wgs	Dokdo, Korea	Bacteroidota	Flavobacteriia	Flavobacteriales	Flavobacteriaceae	Maribacter dokdonensis DSW-8			35.96	1	98.59	0	220	4434543	16	8	9	9	11	14	15	2230298	2270	3788	1	3	6	2230298	290487	151045	34	70	2	0	2	0	2	0
AA	Host	Ectocarpus	Maribacter	Maribacter_sp.	Ecto_Maribacter	Phaeophyceae	host	Karimi et al. 2020		LR733271	wgs	Hopkins River Falls, Vic, Australia	Bacteroidota	Flavobacteriia	Flavobacteriales	Flavobacteriaceae				35.9	1	98.59	1.41	220	4364915	4	1	1	1	1	1	2	4358553	1211	3750	1	1	1	4358553	4358553	4358553	35	71	2	0	1	0	1	0
AA	Free-living	Free-living	Maribacter	Maribacter_orientalis_DSM_16471	Maribacter orientalis DSM 16471	seawater	seawater	Bacdive	5605	GCA_900109345	wgs	Sea of Japan, Gulf of Peter the Great	Bacteroidota	Flavobacteriia	Flavobacteriales	Flavobacteriaceae	Maribacter orientalis DSM 16471			35.08	1	98.59	2.82	209	4163533	26	10	14	14	14	18	22	823043	1007	3722	3	6	11	574194	198557	99045	37	72	2	0	1	0	1	0
BB	Host	Halopythis incurva	Maribacter	Maribacter_sp._strain_LLG6340-A2	Maribacter_sp._strain_LLG6340-A2	Rhodophyceae	host	this report		CP159332	wgs	Corsica	Bacteroidota	Flavobacteriia	Flavobacteriales	Flavobacteriaceae				36.91	1	98.59	0	210	4209846	1	1	1	1	1	1	1	4209846	4209846	3569	1	1	1	4209846	4209846	4209846	34	70	2	0	3	0	3	0
BB	Free-living	Free-living	Maribacter	Maribacter_sp._JCM_31510	Maribacter sp. JCM 31510	seawater	seawater	Bacdive	164080	GCA_001913155.1	wgs	shallow-sea hydrothermal systems off Kueishantao Island, Taiwan	Bacteroidota	Flavobacteriia	Flavobacteriales	Flavobacteriaceae	Maribacter sp. JCM 31510			34.39	1	98.59	0	213	4271158	1	1	1	1	1	1	1	4271158	4271158	3706	1	1	1	4271158	4271158	4271158	34	70	2	0	3	0	3	0
CC	Host	Ectocarpus	Marinobacter	Marinobacter_sp.	Bin_43_partial_s_c65-contigs	Phaeophyceae	host	Kleinjan et al. 2023	https://zenodo.org/records/5589669		mag	Hopkins River Falls, Vic, Australia	Pseudomonadota	Gammaproteobacteria	Pseudomonadales	Marinobacteriaceae	Marinobacter			57.21	0.5	61.97	0	214	4391377	36	11	18	25	29	34	36	1109995	3636	4025	3	9	16	487078	129903	59885	22	44	4	0	0	0	0	0
CC	Free-living	Free-living	Marinobacter	Marinobacter_sp.	MAG_free_Marinobacter1	seawater	seawater	Figshare	https://figshare.com/articles/dataset/TARA-NON-REDUNDANT-MAGs/4902923		mag	southwest Atlantic	Pseudomonadota	Gammaproteobacteria	Alteromonadales	Alteromonadaceae				57.81	1	43.66	0	419	2212212	419	0	0	1	35	165	419	34536	2511	2390	124	241	339	5754	3886	2984	12	31	3	0	0	0	0	0
DD	Host	Ectocarpus	Marinobacter	Marinobacter_sp.	Ecto_Marinobacter1	Phaeophyceae	host	Karimi et al. 2020		LR701480	wgs	Hopkins River Falls, Vic, Australia	Pseudomonadota	Gammaproteobacteria	Alteromonadales	Alteromonadaceae				57.19	0.9	100	0	223	4395082	7	1	1	2	2	3	6	4345302	2003	4022	1	1	1	4345302	4345302	4345302	39	71	4	0	1	0	1	0
DD	Free-living	Free-living	Marinobacter	Marinobacter_sp.	MAG_free_Marinobacter2	seawater	seawater	Figshare	https://figshare.com/articles/dataset/TARA-NON-REDUNDANT-MAGs/4902923		mag	south Indian Ocean	Pseudomonadota	Gammaproteobacteria	Alteromonadales	Alteromonadaceae				56.53	0.5	49.3	1.41	144	2753388	107	1	14	49	79	93	107	112071	2586	2599	23	45	69	39800	23281	12472	15	36	2	0	0	0	0	0
EE	Host	Ectocarpus	Marinobacter	Marinobacter_sp.	Ecto_Marinobacter2	Phaeophyceae	host	Karimi et al. 2020		LR733269	wgs	Hopkins River Falls, Vic, Australia	Pseudomonadota	Gammaproteobacteria	Alteromonadales	Alteromonadaceae				57.22	0.9	100	0	218	4355642	2	1	1	1	1	1	1	4354242	1400	3971	1	1	1	4354242	4354242	4354242	39	71	4	0	1	0	1	0
EE	Free-living	Free-living	Marinobacter	Marinobacter_sp.	MAG_free_Marinobacter3	seawater	seawater	Figshare	https://figshare.com/articles/dataset/TARA-NON-REDUNDANT-MAGs/4902923		mag	south Indian Ocean	Pseudomonadota	Gammaproteobacteria	Alteromonadales	Alteromonadaceae				51.68	0.3	49.3	1.41	359	2931784	357	0	0	25	90	217	357	47331	2531	2954	81	173	262	10818	6122	3859	19	36	4	0	0	0	0	0
GG	Host	Acrosiphonia sonderi	Mesonia	Mesonia_algae_DSM15361.db	Mesonia_algae_DSM15361.db	Chlorophyceae	host	Bacdive	5616	213248.10	wgs	Sea of Japan	Bacteroidota	Flavobacteriia	Flavobacteriales	Flavobacteriaceae				33.14	1	98.59	1.41	172	3088900	37	8	10	10	10	18	26	688923	457	2887	3	6	8	449587	267151	105287	34	71	2	0	1	0	1	0
GG	Free-living	Free-living	Mesonia	Mesonia_mobilis_DSM19841.db	Mesonia_mobilis_DSM19841.db	seawater	seawater	Bacdive	5617	1122226.16	wgs	Sea of Japan	Bacteroidota	Flavobacteriia	Flavobacteriales	Flavobacteriaceae				35.1	1	98.59	0	189	3205558	59	10	13	14	17	26	33	562720	1043	2952	4	8	12	338206	141926	70833	34	70	2	0	0	0	1	0
HH	Host	Ectocarpus	Microbacterium	Microbacterium_sp.	Ecto_Microbacterium	Phaeophyceae	host	Karimi et al. 2020		LR733284	wgs	Hopkins River Falls, Vic, Australia	Actinomycetota	Actinomycetia	Micrococcales	Microbacteriaceae				70.82	1	100	1.41	185	3708111	2	1	1	2	2	2	2	3681524	26587	3438	1	1	1	3681524	3681524	3681524	32	72	7	0	1	0	1	0
HH	Free-living	Free-living	Microbacterium	Microbacterium_sp.	MAG_free_Microbacteium3	seawater	seawater	Figshare	https://figshare.com/articles/dataset/TARA-NON-REDUNDANT-MAGs/4902923		mag	northeast Atlantic	Actinomycetota	Actinomycetia	Micrococcales	Microbacteriaceae				67.19	1	92.96	0	282	2448482	282	0	0	22	86	178	282	33716	2519	2555	69	138	208	11448	6641	4187	30	66	4	0	0	0	0	0
II	Host	Laminaria digitata	Microbacterium	Microbacterium_S8_12	Ld8-Microbacterium_S8_12.contigs	Phaeophyceae	host holdfast	Salaün et al. 2010		SAMN41925731	wgs	Roscoff	Actinomycetota	Actinomycetia	Micrococcales	Microbacteriaceae				69.79	1	98.59	0	144	2944555	13	7	9	10	11	13	13	812519	5493	2869	2	5	7	665272	264159	134328	32	70	5	0	1	0	1	0
II	Free-living	Free-living	Microbacterium	Microbacterium marinum H101	Microbacterium marinum H101	seawater	seawater	Bacdive	7460	421115.3	wgs	South-West Indian Ocean	Actinomycetota	Actinomycetia	Micrococcales	Microbacteriaceae	Microbacterium marinum H101			69.25	1	98.59	0	156	3124335	1	1	1	1	1	1	1	3124335	3124335	3016	1	1	1	3124335	3124335	3124335	32	70	5	0	2	0	2	0
KK	Host	Ectocarpus	Nocardioides	Nocardioides_sp.	Ecto_Nocardioides	Phaeophyceae	host	Karimi et al. 2020		LR733215	wgs	Hopkins River Falls, Vic, Australia	Actinomycetota	Actinomycetia	Propionibacteriales	Nocardioidaceae				73.35	1	98.59	0	235	4209665	37	1	1	4	8	13	25	3960378	1213	4026	1	1	1	3960378	3960378	3960378	31	70	7	0	1	0	1	0
KK	Free-living	Free-living	Nocardioides	Nocardioides_marinus_DSM_18248	GCA_013408145	seawater	seawater	Bacdive	11126	GCA_013408145	wgs	East Sea, Korea	Actinomycetota	Actinomycetia	Propionibacteriales	Nocardioidaceae	Nocardioides marinus DSM 18248			72.41	1	100	1.41	205	4110100	1	1	1	1	1	1	1	4110100	4110100	3822	1	1	1	4110100	4110100	4110100	32	72	6	0	3	0	3	0
LL	Host	Ascophyllum	Nonlabens	Nonlabens_sp._Asnod2-A12	Nonlabens_sp._Asnod2-A12	Phaeophyceae	host	Martin et al. 2015		JBEFOB000000000	wgs	Roscoff	Bacteroidota	Flavobacteriia	Flavobacteriales	Flavobacteriaceae				34.77	1	98.59	1.41	163	3275524	1	1	1	1	1	1	1	3275524	3275524	2962	1	1	1	3275524	3275524	3275524	33	71	2	0	1	0	1	0
LL	Free-living	Free-living	Nonlabens	Nonlabens_agnitus_JCM17109	GCA_002994045	seawater	seawater	Bacdive	161936	GCA_002994045	wgs	Jeju Island, Korea	Bacteroidota	Flavobacteriia	Flavobacteriales	Flavobacteriaceae	Nonlabens agnitus JCM17109			40.95	1	98.59	0	162	3215882	4	1	1	1	2	4	4	3187189	5650	2922	1	1	1	3187189	3187189	3187189	33	70	2	0	2	0	2	0
MM	Host	Ascophyllum	Nonlabens	Nonlabens_sp._Asnod3-A02	Nonlabens_sp._Asnod3-A02	Phaeophyceae	host	Martin et al. 2015		JBEFOC000000000	wgs	Roscoff	Bacteroidota	Flavobacteriia	Flavobacteriales	Flavobacteriaceae				34.7	1	98.59	1.41	165	3317003	1	1	1	1	1	1	1	3317003	3317003	3055	1	1	1	3317003	3317003	3317003	33	71	2	0	1	0	1	0
MM	Free-living	Free-living	Nonlabens	Nonlabens_dokdonensis_strain_DSM_17205	Nonlabens dokdonensis strain DSM 17205	seawater	seawater	Bacdive	5723	GCA_003254015	wgs	Dokdo, Korea	Bacteroidota	Flavobacteriia	Flavobacteriales	Flavobacteriaceae				35.22	1	98.59	0	202	3845825	26	8	9	9	10	13	16	1634157	1042	3451	2	4	7	476420	383043	185581	35	70	2	0	2	0	2	0
NN	Host	Ascophyllum	Nonlabens	Nonlabens_sp._Asnod3-H03	Nonlabens_sp._Asnod3-H03	Phaeophyceae	host	Martin et al. 2015		JBEFOD000000000	wgs	Roscoff	Bacteroidota	Flavobacteriia	Flavobacteriales	Flavobacteriaceae				35.06	1	98.59	0	157	3156360	1	1	1	1	1	1	1	3156360	3156360	2845	1	1	1	3156360	3156360	3156360	35	70	2	0	1	0	1	0
NN	Free-living	Free-living	Nonlabens	Nonlabens_marinus_S1-08	Nonlabens marinus S1-08	seawater	seawater	BV-BRC	1454201.3	AP014548.1	wgs	Pacific Ocean	Bacteroidota	Flavobacteriia	Flavobacteriales	Flavobacteriaceae				39.53	1	98.59	0	145	2915920	1	1	1	1	1	1	1	2915920	2915920	2643	1	1	1	2915920	2915920	2915920	33	70	2	0	2	0	2	0
OO	Host	Ectocarpus	Novosphingobium	Novosphingobium_aquimarinum_M24A2M	Ecto_Novosphingobium	Phaeophyceae	host	Karimi et al. 2020		LR732469	wgs	Hopkins River Falls, Vic, Australia	Pseudomonadota	Alphaproteobacteria	Sphingomonadales	Erythrobacteraceae				64.98	1	100	0	262	4636195	75	3	9	24	30	42	54	2825518	1058	4437	1	3	15	2825518	250788	31678	35	71	5	0	1	0	1	0
OO	Free-living	Free-living	Novosphingobium	Novosphingobium_aquimarinum_M24A2M	GCA_009746585	seawater	seawater	Bacdive	164702	GCA_009746585	wgs	Korea (34° 40' 44" N, 128° 23' 30" E)	Pseudomonadota	Alphaproteobacteria	Sphingomonadales	Erythrobacteraceae	Novosphingobium aquimarinum M24A2M			63.98	1	98.59	4.23	216	4377191	57	13	27	35	41	48	55	421755	1342	4140	8	17	28	135471	83961	41282	35	73	4	0	1	0	1	0
PP	Host	Ectocarpus	Oceanicaulis	Oceanicaulis_sp.	Ecto_Oceanicaulis	Phaeophyceae	host	Karimi et al. 2020		CABWMW010000001	wgs	Hopkins River Falls, Vic, Australia	Pseudomonadota	Alphaproteobacteria	Caulobacterales	Maricaulaceae				62.34	1	100	0	155	3096218	4	1	2	2	3	3	3	2988801	1149	2951	1	1	1	2988801	2988801	2988801	34	71	3	0	2	0	2	0
PP	Free-living	Free-living	Oceanicaulis	Oceanicaulis_sp.	MAG_free_Oceanicaulis1	seawater	seawater	Figshare	https://figshare.com/articles/dataset/TARA-NON-REDUNDANT-MAGs/4902923		mag	south Indian Ocean	Pseudomonadota	Alphaproteobacteria	Caulobacterales	Maricaulaceae				63.83	1	97.18	0	163	3359870	72	9	27	46	53	63	72	211367	2647	3303	13	27	41	81492	50956	25506	34	69	3	0	0	0	0	0
QQ	Host	Nereocystis	Olleya	Olleya_sp_Ti.3.14	Olleya_sp_Ti.3.14	Phaeophyceae	host	Younker et al. 2024	PRJNA1076209		wgs	northeast Pacific ocean, Washington, US	Bacteroidota	Flavobacteriia	Flavobacteriales	Flavobacteriaceae				31.88	1	98.59	0	258	3315766	116	12	13	14	14	16	21	902686	207	3118	4	8	11	224674	157145	119666	33	70	2	0	1	0	1	0
QQ	Free-living	Free-living	Olleya	Olleya_sp	MAG_free_Olleya_sp	seawater	seawater	Figshare	https://figshare.com/articles/dataset/TARA-NON-REDUNDANT-MAGs/4902923		mag	southeast Pacific ocean	Bacteroidota	Flavobacteriia	Flavobacteriales	Flavobacteriaceae				31.8	1	98.59	0	155	3339769	27	12	18	24	26	27	27	426145	7804	3104	6	11	17	213812	134676	61469	33	70	2	0	0	0	0	0
RR	Host	Laminaria digitata	Paracoccus	Paracoccus_sp.	406-Ld14-Paracoccus_S12_12.contigs	Phaeophyceae	host holdfast	Salaün et al. 2010		SAMN41925732	wgs	Roscoff	Pseudomonadota	Alphaproteobacteria	Rhodobacterales	Rhodobacteraceae				64.82	1	100	0	177	3560886	32	9	13	17	21	28	28	718804	1482	3386	4	7	12	345968	205304	65491	36	71	3	0	1	0	1	0
RR	Free-living	Free-living	Paracoccus	Paracoccus_aurantiacus_TK008	Paracoccus aurantiacus TK008	seawater	seawater	Bacdive	164615	GCA_007993065	wgs	shallow-sea hydrothermal systems off Kueishantao Island, Taiwan	Pseudomonadota	Alphaproteobacteria	Rhodobacterales	Rhodobacteraceae	Paracoccus aurantiacus TK008			62.54	1	100	0	204	3788400	42	9	11	16	17	22	24	1134541	281	3737	3	6	9	435274	203323	115574	36	71	3	0	1	0	1	0
SS	Host	Corallina officinalis	Polaribacter	Polaribacter_aquimarinus_ZY113_GCF_003129485.1_ASM312948v1_genomic.db	Polaribacter_aquimarinus_ZY113_GCF_003129485.1_ASM312948v1_genomic.db	Rhodophyceae	host	Bacdive	166123	GCA_003129485	wgs	Weihai, China	Bacteroidota	Flavobacteriia	Flavobacteriales	Flavobacteriaceae				30.9	1	98.59	0	176	3371861	20	7	7	7	8	10	11	843390	602	2982	3	4	6	556476	344392	303678	34	70	2	0	1	0	1	0
SS	Free-living	Free-living	Polaribacter	Polaribacter_butkevichii_KCTC12100.db	Polaribacter_butkevichii_KCTC12100.db	seawater	seawater	Bacdive	152919	218490.3	wgs	Amursky Bay, Sea of Japan	Bacteroidota	Flavobacteriia	Flavobacteriales	Flavobacteriaceae				29.63	1	98.59	1.41	205	4085573	4	2	2	2	2	3	3	2521672	2401	3383	1	2	2	2521672	1556421	1556421	33	71	3	0	1	0	1	0
TT	Host	Porphyra yezoensis	Polaribacter	Polaribacter_porphyrae_NBRC108759	Polaribacter_porphyrae_NBRC108759	Rhodophyceae	host	Bacdive	133846	1137780.3	wgs	Kisarazu in Japan	Bacteroidota	Flavobacteriia	Flavobacteriales	Flavobacteriaceae				28.91	1	98.59	0	195	3904103	2	1	1	1	1	2	2	3898165	5938	3508	1	1	1	3898165	3898165	3898165	36	70	2	0	1	0	1	0
TT	Free-living	Free-living	Polaribacter	Polaribacter_filamentus_ATCC700397	Polaribacter_filamentus_ATCC700397	seawater	seawater	Bacdive	5626	53483.7	wgs	Arctic, Deadhorse, Alaska	Bacteroidota	Flavobacteriia	Flavobacteriales	Flavobacteriaceae				31.36	1	98.59	11.27	219	4281931	15	3	3	3	8	15	15	3188343	6595	4008	1	2	3	3188343	602406	372299	37	78	2	0	3	0	3	0
UU	Host	Ascophyllum	Polaribacter	Polaribacter_sp._Asnod1-A03	Polaribacter_sp._Asnod1-A03	Phaeophyceae	host	Martin et al. 2015		JBEFOE000000000	wgs	Roscoff	Bacteroidota	Flavobacteriia	Flavobacteriales	Flavobacteriaceae				29.16	1	98.59	1.41	191	3831578	1	1	1	1	1	1	1	3831578	3831578	3313	1	1	1	3831578	3831578	3831578	33	71	3	0	1	0	1	0
UU	Free-living	Free-living	Polaribacter	Polaribacter_gangjinensis_JCM_16152	Polaribacter gangjinensis JCM 16152	seawater	seawater	Bacdive	161734	GCA_002954645	wgs	Gangjin Bay, Republic of Korea	Bacteroidota	Flavobacteriia	Flavobacteriales	Flavobacteriaceae				31.5	1	98.59	0	147	2943061	2	1	1	1	1	2	2	2937378	5683	2562	1	1	1	2937378	2937378	2937378	33	70	3	0	1	0	1	0
VV	Host	Ascophyllum	Polaribacter	Polaribacter_sp._Asnod6-C07	Polaribacter_sp._Asnod6-C07	Phaeophyceae	host	Martin et al. 2015		JBEFOF000000000	wgs	Roscoff	Bacteroidota	Flavobacteriia	Flavobacteriales	Flavobacteriaceae				28.95	1	98.59	0	196	3938023	1	1	1	1	1	1	1	3938023	3938023	3381	1	1	1	3938023	3938023	3938023	35	70	3	0	2	0	2	0
VV	Free-living	Free-living	Polaribacter	Polaribacter_sp._Hel1_33_49	Polaribacter sp. Hel1_33_49	seawater	seawater	Bacdive	169666	GCA_000766805	wgs	Helgoland, Germany	Bacteroidota	Flavobacteriia	Flavobacteriales	Flavobacteriaceae				30.98	1	98.59	0	149	3012752	2	2	2	2	2	2	2	2894172	118580	2607	1	1	1	2894172	2894172	2894172	33	70	2	0	3	0	3	0
WW	Host	Ectocarpus	Marinobacter	Marinobacter_sp.	Bin_40_partial_s_c86-contigs	Phaeophyceae	host	Kleinjan et al. 2023	https://zenodo.org/records/5589669		mag		Pseudomonadota	Gammaproteobacteria	Pseudomonadales	Marinobacteriaceae	Marinobacter			59.31	0.9	94.37	0	187	3661616	33	12	15	16	17	22	30	688584	2039	3318	4	8	12	274759	139462	106191	34	67	4	0	0	0	0	0
WW	Free-living	Free-living	Marinobacter	Marinobacter_maritimus CK47	GCA_007671675.1_ASM767167v1_genomic	seawater	seawater	Bacdive	486	GCA_007671675	wgs		Pseudomonadota	Gammaproteobacteria	Pseudomonadales	Marinobacteriaceae	Marinobacter			54.49	1	98.59	4.23	216	4357025	13	7	9	10	10	11	12	1551604	1253	3974	2	3	6	1081963	642978	179940	38	73	4	0	1	1	1	1
XX	Host	Ectocarpus	Polaribacter	Polaribacter_sp.	Bin_61_full_m_c99_r18-contigs	Phaeophyceae	host	Kleinjan et al. 2023	https://zenodo.org/records/5589669		mag	Hopkins River Falls, Vic, Australia	Bacteroidota	Flavobacteriia	Flavobacteriales	Flavobacteriaceae	Polaribacter			30	1	98.59	30.99	252	4315843	70	11	12	15	21	29	57	1321630	2029	3724	3	7	11	469891	174390	105601	48	92	2	0	1	0	2	0
XX	Free-living	Free-living	Polaribacter	Polaribacter_sp._Hel_I_88	Polaribacter sp. Hel_I_88	seawater	seawater	Bacdive	169665	GCA_000687935	wgs	Helgoland, Germany	Bacteroidota	Flavobacteriia	Flavobacteriales	Flavobacteriaceae				30	1	98.59	0	199	3996527	1	1	1	1	1	1	1	3996527	3996527	3464	1	1	1	3996527	3996527	3996527	35	70	3	0	3	0	3	0
YY	Host	Nereocystis	Pseudoalteromonas	Pseudoalteromonas_agarivorans	Pseudoalteromonas_agarivorans	Phaeophyceae	host	Younker et al. 2024	PRJNA1076209		wgs	northeast Pacific ocean, Washington, US	Pseudomonadota	Gammaproteobacteria	Alteromonadales	Pseudoalteromonadaceae				39.27	1	100	1.41	497	4434773	328	16	25	31	35	35	36	620934	206	4165	8	16	24	174975	110101	56404	34	72	5	0	1	0	1	0
YY	Free-living	Free-living	Pseudoalteromonas	Pseudoalteromonas_arctica	Free_Pseudoalteromonas arctica	seawater	seawater	Bacdive	12701	GCA_000238395	wgs	Spitzbergen, Norway	Pseudomonadota	Gammaproteobacteria	Alteromonadales	Pseudoalteromonadaceae				39.16	1	100	4.23	234	4721971	3	2	3	3	3	3	3	3840834	97261	4174	1	1	2	3840834	3840834	783876	34	74	5	0	9	0	9	0
ZZ	Host	Nereocystis	Pseudoalteromonas	Pseudoalteromonas_aliena	Pseudoalteromonas_aliena	Phaeophyceae	host	Younker et al. 2024	PRJNA1076209		wgs	northeast Pacific ocean, Washington, US	Pseudomonadota	Gammaproteobacteria	Alteromonadales	Pseudoalteromonadaceae				38.99	1	100	5.63	491	4140305	338	14	23	31	36	36	36	623593	206	3926	7	15	24	199866	99102	47924	36	75	5	0	0	0	2	0
ZZ	Free-living	Free-living	Pseudoalteromonas	Pseudoalteromonas rubra	Pseudoalteromonas rubra	seawater	seawater	Bacdive	12681	117318	wgs	Mediterranean Sea, Nice, France	Pseudomonadota	Gammaproteobacteria	Alteromonadales	Pseudoalteromonadaceae				47.8	1	100	0	314	5969931	64	16	22	27	30	33	37	1099753	502	5001	5	11	18	278623	201371	98450	36	71	5	0	1	0	0	0
AAA	Host	Nereocystis	Pseudoalteromonas	Pseudoalteromonas_carragenovora	Pseudoalteromonas_carragenovora	Phaeophyceae	host	Younker et al. 2024	PRJNA1076209		wgs	northeast Pacific ocean, Washington, US	Pseudomonadota	Gammaproteobacteria	Alteromonadales	Pseudoalteromonadaceae				39.19	1	100	2.82	448	4534594	275	16	24	32	35	35	36	517611	206	4181	7	15	24	247260	108064	51200	35	73	5	0	1	0	2	0
AAA	Free-living	Free-living	Pseudoalteromonas	Pseudoalteromonas_aurantia_Cerbom_208	Pseudoalteromonas aurantia Cerbom 208	seawater	seawater	Bacdive	12676	GCF_014858725.1	wgs	unknown	Pseudomonadota	Gammaproteobacteria	Alteromonadales	Pseudoalteromonadaceae				40.75	1	98.59	0	282	5602374	15	7	7	7	7	7	7	2589228	590	4613	2	3	6	1267804	459170	338164	34	70	6	0	4	0	6	0
BBB	Host	Nereocystis	Pseudoalteromonas	Pseudoalteromonas_issachenkonii	Pseudoalteromonas_issachenkonii	Phaeophyceae	host	Younker et al. 2024	PRJNA1076209		wgs	northeast Pacific ocean, Washington, US	Pseudomonadota	Gammaproteobacteria	Alteromonadales	Pseudoalteromonadaceae				39.05	0.9	100	1.41	544	4530933	365	17	22	28	28	29	29	382622	206	4290	8	14	20	236641	152317	75318	35	72	5	0	1	0	2	0
BBB	Free-living	Free-living	Pseudoalteromonas	Pseudoalteromonas_citrea_DSM_8771	Pseudoalteromonas citrea DSM 8771	seawater	seawater	Bacdive	12677	GCA_000238375	wgs	unknown	Pseudomonadota	Gammaproteobacteria	Alteromonadales	Pseudoalteromonadaceae				41.17	1	100	0	281	5434598	27	9	10	12	12	12	15	1164454	505	4610	3	6	8	732536	423149	203006	34	71	5	0	3	0	3	0
CCC	Host	Nereocystis	Pseudoalteromonas	Pseudoalteromonas_undina	Pseudoalteromonas_undina	Phaeophyceae	host	Younker et al. 2024	PRJNA1076209		wgs	northeast Pacific ocean, Washington, US	Pseudomonadota	Gammaproteobacteria	Alteromonadales	Pseudoalteromonadaceae				40.58	1	100	1.41	555	4591796	388	17	25	38	44	45	48	724909	201	4297	9	19	29	146898	96132	42556	36	72	5	0	1	0	1	0
CCC	Free-living	Free-living	Pseudoalteromonas	Pseudoalteromonas_denitrificans_DSM_6059	Pseudoalteromonas denitrificans DSM 6059	seawater	seawater	Bacdive	12678	GCA_900112265	wgs	Norway	Pseudomonadota	Gammaproteobacteria	Alteromonadales	Pseudoalteromonadaceae				34.65	0.9	100	0	304	6094166	130	18	41	77	98	107	111	364194	1037	5421	20	44	68	85093	47708	25881	37	71	5	0	0	0	0	0
DDD	Host	Laminaria digitata	Pseudoalteromonas	Pseudoalteromonas_S6_12.contigs	BC2-1-Pseudoalteromonas_S6_12.contigs	Phaeophyceae	host holdfast&blade	Salaün et al. 2010		SAMN41925733	wgs	Roscoff	Pseudomonadota	Gammaproteobacteria	Alteromonadales	Pseudoalteromonadaceae				38.98	1	100	0	227	4407710	40	11	14	19	20	25	27	565249	1043	3918	5	8	12	427037	294161	99586	34	71	6	0	1	0	1	0
DDD	Free-living	Free-living	Pseudoalteromonas	Pseudoalteromonas_espejiana_DSM_9414	Pseudoalteromonas espejiana DSM 9414	seawater	seawater	Bacdive	12684	GCA_002221525	wgs	Nothern California	Pseudomonadota	Gammaproteobacteria	Alteromonadales	Pseudoalteromonadaceae				40.29	1	100	0	224	4500451	2	2	2	2	2	2	2	3720756	779695	3968	1	1	2	3720756	3720756	779695	34	71	5	0	8	0	8	0
EEE	Host	Laminaria digitata	Pseudoalteromonas	Pseudoalteromonas_S7_12.contigs	MO2-1-Pseudoalteromonas_S7_12.contigs	Phaeophyceae	host blade	Salaün et al. 2010		SAMN41925734	wgs	Roscoff	Pseudomonadota	Gammaproteobacteria	Alteromonadales	Pseudoalteromonadaceae				39.72	1	98.59	2.82	249	4804246	47	17	22	24	25	25	30	500940	1037	4177	7	12	17	232790	181461	104089	37	72	6	0	1	0	1	0
EEE	Free-living	Free-living	Pseudoalteromonas	Pseudoalteromonas_flavipulchra_DSM_14401	Pseudoalteromonas flavipulchra DSM 14401	seawater	seawater	Bacdive	12690	GCA_014858715	wgs	Nice, France	Pseudomonadota	Gammaproteobacteria	Alteromonadales	Pseudoalteromonadaceae				43.25	1	100	0	267	5441065	10	8	9	10	10	10	10	1858647	40628	4701	2	5	7	948187	435129	301586	36	71	5	0	1	0	0	0
FFF	Host	Laminaria digitata	Pseudoalteromonas	Pseudoalteromonas_3.11	NO2-1-Pseudoalteromonas_3.11.contigs	Phaeophyceae	host blade	Salaün et al. 2010		SAMN41925735	wgs	Roscoff	Pseudomonadota	Gammaproteobacteria	Alteromonadales	Pseudoalteromonadaceae				38.99	1	100	0	228	4412872	29	10	10	12	14	16	19	1050959	1177	3911	4	6	9	450136	426658	198451	34	71	6	0	1	0	1	0
FFF	Free-living	Free-living	Pseudoalteromonas	Pseudoalteromonas_gelatinilytica_NH153	Pseudoalteromonas gelatinilytica NH153	seawater	seawater	Bacdive	132999	GCA_001641615	wgs	South China Sea	Pseudomonadota	Gammaproteobacteria	Alteromonadales	Pseudoalteromonadaceae				41.39	1	100	0	233	4797622	23	14	16	20	20	20	23	931515	3040	4277	4	8	13	409412	230846	109837	36	71	5	0	2	0	1	0
GGG	Host	Ectocarpus	Pseudomonas	Pseudomonas_sp.	Ecto_Pseudomonas1	Phaeophyceae	host	Karimi et al. 2020		LR733406	wgs	Hopkins River Falls, Vic, Australia	Pseudomonadota	Gammaproteobacteria	Pseudomonadales	Pseudomonadaceae				65.8	1	98.59	1.41	219	4270729	7	1	1	1	1	1	2	4261228	1126	3947	1	1	1	4261228	4261228	4261228	36	71	5	0	1	0	1	0
GGG	Free-living	Free-living	Pseudomonas	Pseudomonas_sp.	MAG_free_pseuodmonas	seawater	seawater	Figshare	https://figshare.com/articles/dataset/TARA-NON-REDUNDANT-MAGs/4902923		mag	north Indian Ocean	Pseudomonadota	Gammaproteobacteria	Pseudomonadales	Pseudomonadaceae				64.87	0.9	80.28	0	241	5118753	132	10	37	84	103	123	132	187994	2704	4853	25	54	83	58905	33710	20386	30	57	5	0	0	0	0	0
HHH	Host	Ectocarpus	Pseudomonas	Pseudomonas_sp.	Ecto_Pseudomonas2	Phaeophyceae	host	Karimi et al. 2020		LR733252	wgs	Hopkins River Falls, Vic, Australia	Pseudomonadota	Gammaproteobacteria	Pseudomonadales	Pseudomonadaceae				60.24	1	98.59	1.41	229	4462539	11	1	1	2	4	5	6	4385781	1015	4113	1	1	1	4385781	4385781	4385781	38	71	5	0	2	0	3	0
HHH	Free-living	Free-living	Pseudomonas	Pseudomonas_sp.	MAG_free_pseuodmonas2	seawater	seawater	Figshare	https://figshare.com/articles/dataset/TARA-NON-REDUNDANT-MAGs/4902923		mag	southeast Pacific ocean	Pseudomonadota	Gammaproteobacteria	Pseudomonadales	Pseudomonadaceae				57.12	0.9	90.14	0	472	4347149	468	0	1	34	154	327	468	59527	2507	4336	115	230	342	12585	7283	4626	30	64	5	0	0	0	0	0
III	Host	Ectocarpus	Pseudomonas	Pseudomonas_sp.	Ecto_Pseudomonas3	Phaeophyceae	host	Karimi et al. 2020		LR733263	wgs	Hopkins River Falls, Vic, Australia	Pseudomonadota	Gammaproteobacteria	Pseudomonadales	Pseudomonadaceae				62.48	1	100	2.82	259	5224806	6	4	4	5	5	5	5	2353371	1194	4771	2	2	4	1612825	1612825	605355	36	73	5	0	1	0	1	0
III	Free-living	Free-living	Pseudomonas	Pseudomonas_aeruginosa_MW3a	Pseudomonas aeruginosa MW3a	seawater	seawater	Bacdive	131881	GCA_000590905	wgs	Strait of Malacca, Malaysia	Pseudomonadota	Gammaproteobacteria	Pseudomonadales	Pseudomonadaceae				66.29	1	98.59	1.41	410	6665300	240	16	45	91	116	133	144	292428	207	6358	27	58	88	79915	42004	22309	39	71	6	0	1	0	1	0
JJJ	Host	Ectocarpus	Pseudomonas	Pseudomonas_sp.	Ecto_Pseudomonas4	Phaeophyceae	host	Karimi et al. 2020		LR733824	wgs	Hopkins River Falls, Vic, Australia	Pseudomonadota	Gammaproteobacteria	Pseudomonadales	Pseudomonadaceae				60.86	1	98.59	1.41	244	4787190	12	4	4	4	5	6	7	1995175	1231	4455	2	3	4	1124200	922526	716000	36	71	5	0	1	0	1	0
JJJ	Free-living	Free-living	Pseudomonas	Pseudomonas_abyssi_MT5	Pseudomonas abyssi MT5	seawater	seawater	Bacdive	159712	GCA_002307495	wgs	Mariana Trench	Pseudomonadota	Gammaproteobacteria	Pseudomonadales	Pseudomonadaceae				61.24	1	100	0	243	4322744	79	14	21	28	33	44	51	473601	301	4061	7	13	21	236029	109619	51343	36	71	4	0	1	0	1	0
KKK	Host	Ectocarpus	Pseudomonas	Pseudomonas_sp.	Ecto_Pseudomonas5	Phaeophyceae	host	Karimi		LR733836	wgs	Hopkins River Falls, Vic, Australia	Pseudomonadota	Gammaproteobacteria	Pseudomonadales	Pseudomonadaceae				60.47	1	100	1.41	234	4663481	4	1	1	2	2	3	3	4620394	1174	4264	1	1	1	4620394	4620394	4620394	36	72	5	0	1	0	1	0
KKK	Free-living	Free-living	Pseudomonas	Pseudomonas_alcaliphila_AL_15-21	Pseudomonas alcaliphila AL 15-21	seawater	seawater	Bacdive	13129	101565	wgs	coast of Rumoi, Hokkaido, Japan	Pseudomonadota	Gammaproteobacteria	Pseudomonadales	Pseudomonadaceae				62.87	1	100	1.41	263	5283714	26	10	14	15	16	17	21	1877148	1384	4924	3	6	10	596080	281379	115230	37	72	5	0	1	0	1	0
LLL	Host	Ectocarpus	Pseudomonas	Pseudomonas_sp.	Ecto_Pseudomonas6	Phaeophyceae	host	Karimi et al. 2020		LR733840	wgs	Hopkins River Falls, Vic, Australia	Pseudomonadota	Gammaproteobacteria	Pseudomonadales	Pseudomonadaceae				59.73	1	100	1.41	226	4492698	4	1	1	1	3	3	3	4464669	2077	4121	1	1	1	4464669	4464669	4464669	35	72	5	0	2	0	2	0
LLL	Free-living	Free-living	Pseudomonas	Pseudomonas_neustonica_JCM_31284	Pseudomonas neustonica JCM 31284	seawater	seawater	Bacdive	164002	GCA_003797945	wgs	Ross Sea, Antarctica	Pseudomonadota	Gammaproteobacteria	Pseudomonadales	Pseudomonadaceae				56.22	1	100	4.23	224	4334573	77	13	28	41	50	54	61	471476	1014	4061	10	22	33	126007	72311	43114	36	74	4	0	2	0	2	0
MMM	Host	Laminaria digitata	Pseudomonas	Pseudomonas_S2_12.contigs	394-LD10-Pseudomonas_S2_12.contigs	Phaeophyceae	host all_parts	Salaün et al. 2010		SAMN41925736	wgs	Roscoff	Pseudomonadota	Gammaproteobacteria	Pseudomonadales	Pseudomonadaceae				60.11	1	98.59	1.41	312	6274788	12	8	8	9	11	11	11	1892283	1619	5693	2	4	6	1501333	547646	364813	36	71	5	0	1	0	1	0
MMM	Free-living	Free-living	Pseudomonas	Pseudomonas_neustonica_JCM_31285	Pseudomonas neustonica JCM 31285	seawater	seawater	Bacdive	164003	GCA_003797905	wgs	Ross Sea, Antarctica	Pseudomonadota	Gammaproteobacteria	Pseudomonadales	Pseudomonadaceae				56.22	1	100	4.23	222	4333054	72	14	27	38	47	50	56	559766	1014	4057	9	19	30	154334	79281	42401	36	74	4	0	2	0	2	0
NNN	Host	Nereocystis	Psychrobacter	Psychrobacter_proteolyticus	Psychrobacter_proteolyticus	Phaeophyceae	host	Younker et al. 2024	PRJNA1076209		wgs	northeast Pacific ocean, Washington, US	Pseudomonadota	Gammaproteobacteria	Alteromonadales	Psychromonadaceae				42.85	1	100	8.45	421	3162719	285	9	11	12	13	14	15	652816	206	2791	4	6	9	332309	288753	153232	41	77	5	0	1	0	1	0
NNN	Free-living	Free-living	Psychrobacter	Psychrobacter_aquimaris_SW-210	Psychrobacter aquimaris SW-210	seawater	seawater	Bacdive	8196	GCA_016107525	wgs	West Sea, Republic of Korea	Pseudomonadota	Gammaproteobacteria	Alteromonadales	Psychromonadaceae				42.97	1	100	0	176	3427332	41	13	17	21	23	28	30	437692	327	2945	6	11	16	199424	153337	86456	38	71	5	0	1	0	1	0
OOO	Host	Ectocarpus	Roseovarius	Roseovarius_sp.	Bin_69_partial_Roseovarius	Phaeophyceae	host	Kleinjan et al. 2023	https://zenodo.org/records/5589669		mag	Hopkins River Falls, Vic, Australia	Pseudomonadota	Alphaproteobacteria	Rhodobacterales	Roseobacteraceae	Roseovarius			61.29	0.8	85.92	0	155	3284045	27	13	18	22	25	26	27	391070	3586	3220	6	11	17	220361	116566	52685	28	61	3	0	0	0	0	0
OOO	Free-living	Free-living	Roseovarius	Roseovarius_sp.	GCA_001441615_reformat.db	seawater	seawater	Bacdive	141127	GCA_001441615	wgs	Atlantic Ocean ( -15.2000°/-13.3000°)	Pseudomonadota	Alphaproteobacteria	Rhodobacterales	Roseobacteraceae	Roseovarius atlanticus R12B			63.58	1	100	1.41	244	4578348	73	16	23	33	37	38	41	638860	277	4534	7	15	23	202657	118309	50192	39	72	4	0	1	0	1	0
PPP	Host	Ectocarpus	Roseovarius	Roseovarius_sp.	Ecto_Roseovarius	Phaeophyceae	host	Karimi et al. 2020		LR701460	wgs	Hopkins River Falls, Vic, Australia	Pseudomonadota	Alphaproteobacteria	Rhodobacterales	Roseobacteraceae				60.85	1	100	1.41	241	4686682	17	4	4	5	6	9	13	3891863	1213	4522	1	1	3	3891863	3891863	253137	35	72	4	0	1	0	1	0
PPP	Free-living	Free-living	Roseovarius	Roseovarius_sp.	MAG_free_Roseovarius2	seawater	seawater	Figshare	https://figshare.com/articles/dataset/TARA-NON-REDUNDANT-MAGs/4902923		mag	southwest Pacific ocean	Pseudomonadota	Alphaproteobacteria	Rhodobacterales	Roseobacteraceae				67.91	1	100	2.82	152	3033342	109	3	17	57	85	102	109	105426	2686	3088	25	49	73	41165	23994	14007	37	73	3	0	0	0	0	0
QQQ	Host	Jania	Shewanella	Shewanella_algae_JCM21037	Shewanella_algae_JCM21037	Rhodophyceae	host	Bacdive	14062	1.23654e+06	wgs	unknown; culture collection	Pseudomonadota	Gammaproteobacteria	Alteromonadales	Shewanellaceae				53.11	1	100	07.04	256	4827686	108	17	33	56	64	70	82	305083	537	5090	16	30	48	103016	54033	33863	40	76	6	0	1	0	1	0
QQQ	Free-living	Free-living	Shewanella	Shewanella_baltica_OS155_GCF_000015845.1_ASM1584v1_genomic	Shewanella_baltica_OS155_GCF_000015845.1_ASM1584v1_genomic	seawater	seawater	Bacdive	14065	GCA_000015845	wgs	Baltic Sea	Pseudomonadota	Gammaproteobacteria	Alteromonadales	Shewanellaceae				42.31	1	100	2.82	266	5342896	5	2	3	3	4	5	5	5127376	7995	4664	1	1	1	5127376	5127376	5127376	35	73	6	0	10	0	10	0
RRR	Host	Sargassum	Shewanella	Shewanella_algicola_JCM31091	Shewanella_algicola_JCM31091	Phaeophyceae	host	Bacdive	132976	640633	wgs	Jeju Island, Korea	Pseudomonadota	Gammaproteobacteria	Alteromonadales	Shewanellaceae				46.23	1	98.59	1.41	299	4938240	175	13	37	68	83	105	115	244129	454	4493	22	44	68	80156	45007	21239	33	71	4	0	0	0	0	0
RRR	Free-living	Free-living	Shewanella	Shewanella_dokdonensis_DSM23626	Shewanella_dokdonensis_DSM23626	seawater	seawater	Bacdive	23252	712036	wgs	Dokdo Island, Korea	Pseudomonadota	Gammaproteobacteria	Alteromonadales	Shewanellaceae				49.04	1	97.18	5.63	206	4127406	1	1	1	1	1	1	1	4127406	4127406	4441	1	1	1	4127406	4127406	4127406	36	73	6	0	7	0	7	0
SSS	Host	Undaria	Sulfitobacter	Sulfitobacter_undariaeDM102234	Sulfitobacter_undariaeDM102234	Phaeophyceae	host	Bacdive	131338	1.56367e+06	wgs	brown algae reservoir, South Sea, Korea	Pseudomonadota	Alphaproteobacteria	Rhodobacterales	Rhodobacteraceae				54.68	1	100	0	192	3848036	44	11	21	27	29	34	37	680795	1105	3753	5	12	20	204932	96197	63320	37	71	4	0	1	0	1	0
SSS	Free-living	Free-living	Sulfitobacter	Sulfitobacter_litoralis_DSM17584	Sulfitobacter_litoralis DSM17584	seawater	seawater	Bacdive	13797	335976	wgs	East Sea, Korea	Pseudomonadota	Alphaproteobacteria	Rhodobacterales	Rhodobacteraceae				58.48	1	100	0	188	3678401	63	12	25	32	40	47	51	352736	1047	3613	9	18	27	140682	76240	38714	35	71	3	0	1	0	1	0
TTT	Host	Nereocystis	Vibrio	Vibrio_lentus-contigs.db	Vibrio_lentus-contigs.db	Phaeophyceae	host	Younker et al. 2024	PRJNA1076209		wgs	northeast Pacific ocean, Washington, US	Pseudomonadota	Gammaproteobacteria	Vibrionales	Vibrionaceae	Vibrio lentus (echinoideorum)			43.58	1	100	8.45	635	5479979	421	18	29	34	36	37	37	657098	206	5026	8	16	25	217773	116118	63172	38	77	7	0	0	0	2	0
TTT	Free-living	Free-living	Vibrio	Vibrio_aquaticus_BEI207	GCA_003970385	seawater	seawater	Bacdive	164332	GCA_003970385	wgs	depth of 50.0 m in the East China Sea	Pseudomonadota	Gammaproteobacteria	Vibrionales	Vibrionaceae	Vibrio aquaticus BEI207			45.07	1	100	2.82	403	4451605	215	9	14	15	21	23	26	1378065	224	4103	3	7	12	361544	240719	78779	39	73	5	0	1	1	1	0
UUU	Host	Ascophyllum	Winogradskyella	Winogradskyella_sp._Asnod2-B02-A	Winogradskyella_sp._Asnod2-B02-A	Phaeophyceae	host	Martin et al. 2015		JBEFOG000000000	wgs	Roscoff	Bacteroidota	Flavobacteriia	Flavobacteriales	Flavobacteriaceae				32.14	1	98.59	1.41	215	4316516	1	1	1	1	1	1	1	4316516	4316516	3748	1	1	1	4316516	4316516	4316516	34	71	2	0	1	0	1	0
UUU	Free-living	Free-living	Winogradskyella	Winogradskyella_aurantiaca_IMCC20180	GCA_003362725	seawater	seawater	Bacdive	159763	GCA_003362725	wgs	Korea ( 36.4133°/129.5840°)	Bacteroidota	Flavobacteriia	Flavobacteriales	Flavobacteriaceae	Winogradskyella aurantiaca IMCC20180			36.74	1	98.59	0	164	3102160	25	9	9	9	9	10	13	916346	255	2785	3	6	8	350571	239884	184706	33	70	2	0	1	0	1	0
VVV	Host	Ascophyllum	Zobellia	Zobellia_nedashkovskayae_Asnod2-B07-BT	Zobellia_nedashkovskayae_Asnod2-B07-BT	Phaeophyceae	host	Martin et al. 2015		JADDXR01	wgs	Roscoff	Bacteroidota	Flavobacteriia	Flavobacteriales	Flavobacteriaceae				36.84	1	98.59	2.82	247	4951947	1	1	1	1	1	1	1	4951947	4951947	4103	1	1	1	4951947	4951947	4951947	34	72	2	0	3	0	3	0
VVV	Free-living	Free-living	Zobellia	Zobellia_amurskyensis_KMM3526	GCA_009725985.1	seawater	seawater	Bacdive	134089	GCA_009725985	wgs	Sea of Japan,Amursky Bay	Bacteroidota	Flavobacteriia	Flavobacteriales	Flavobacteriaceae	Zobellia amurskyensis KMM3526			38.03	1	98.59	0	266	5136021	120	15	33	66	80	92	97	221511	262	4239	17	37	58	94524	46058	25959	34	70	2	0	1	0	1	0
[truncated: 5 more columns]

## Sheet: Table S2 Genomes by Host taxa s
Table S2. The effect of whether the taxa was host-associated or free-living on genome features, including genome size, number of genes, and GC content across the 4 most common seaweed hosts: Ascophyllum nodosum, Ectocarpus subulatus, Laminaria digitata, Nereocystis luetkeana. Data are shown in Figure S3. Statistical analyses for all hosts are shown in Tables 2-6.
Table S2a. Linear mixed effect model results testing the role of living mode on the genome size, with pair structure as a random effect for each of the four most abundant seaweed hosts. All bacterial classes were pooled.
Ascophyllum nodosum								Ectocarpus subulatus								Laminaria digitata								Nereocystis luetkeana
Fixed effects	Estimate	Std. Error	df	t-value	Probability			Fixed effects	Estimate	Std. Error	df	t-value	Probability			Fixed effects	Estimate	Std. Error	df	t-value	Probability			Fixed effects	Estimate	Std. Error	df	t-value	Probability
(Intercept)	3.6089	0.1867	16.1139	19.332	1.42e-12	***		(Intercept)	3.9269	0.1603	49.7679	24.501	<2e-16	***		(Intercept)	4.262	0.2713	12.6309	15.707	1.16e-09	***		(Intercept)	5.1002	0.354	12.8329	14.408	2.67e-09	***
GroupHost	0.2714	0.1447	12	1.876	0.0852	.		GroupHost	0.2481	0.1908	27	1.301	0.204			GroupHost	0.1838	0.2668	8	0.689	0.51			GroupHost	-0.6743	0.3026	9	-2.228	0.0529	*
Table S2b. Linear mixed effect model results testing the role of living mode on the number of genes, with pair structure as a random effect for each of the four most abundant seaweed hosts.
Fixed effects	Estimate	Std. Error	df	t-value	Probability			Fixed effects	Estimate	Std. Error	df	t-value	Probability			Fixed effects	Estimate	Std. Error	df	t-value	Probability			Fixed effects	Estimate	Std. Error	df	t-value	Probability
(Intercept)	3153.08	142.16	16.91	22.18	6.17e-14	***		(Intercept)	3704.07	141.91	49.52	26.101	<2e-16	***		(Intercept)	3832.78	221.75	13.15	17.284	1.99e-10	***		(Intercept)	4421.8	308.91	12.08	14.314	6.12e-09	***
GroupHost	238.08	119.31	12	1.995	0.0692	.		GroupHost	133.82	167.83	27	0.797	0.432			GroupHost	86.22	229.36	8	0.376	0.717			GroupHost	-355.2	239.24	9	-1.485	0.172
---
Table S2c. Linear mixed effect model results testing the role of living mode on the GC content, with pair structure as a random effect for each of the four most abundant seaweed hosts.
Fixed effects	Estimate	Std. Error	df	t-value	Probability			Fixed effects	Estimate	Std. Error	df	t-value	Probability			Fixed effects	Estimate	Std. Error	df	t-value	Probability			Fixed effects	Estimate	Std. Error	df	t-value	Probability
(Intercept)	36.1362	0.7919	16.2561	45.631	<2e-16	***		(Intercept)	55.6954	2.4029	28.1592	23.178	<2e-16	***		(Intercept)	48.7556	4.7918	8.1179	10.175	6.7e-06	***		(Intercept)	43.867	2.72	9.818	16.127	2.17e-08	***
GroupHost	-1.6485	0.6234	12	-2.644	0.0214	*		GroupHost	-0.3054	0.6969	27	-0.438	0.665			GroupHost	0.4644	0.8197	8	0.567	0.587			GroupHost	-1.036	1.135	9	-0.913	0.385

## Sheet: Table S3 PCA metabolism stats
Table S3. The statistical analyses of bacterial metabolisms by Class and by whether the bacteria were host-associated versus free-living. All tests used Adonis and 999 permutations based on Bray-Curtis distances.
a. A multivariate test of whether bacteria that were host-associated versus from seawater differed in their metabolic modules. The Adonis result with 999 permutations based on Bray-Curtis distances is shown for the group test only.
#	Df	SumOfSqs	R2	F	Probability
Host	1	0.01179	0.004	0.599	0.734
Residual	142	2.9121	0.99597
Total	143	2.933	1
b. A multivariate test of whether bacteria that were host-associated versus from seawater differed in their metabolic module, and whether taxonomic Class was an explanatory variable. Taxonomic class was highly significant and there was no interaction with whether bacteria were host-associated or free-living. Adonis with 999 permutations based on Bray-Curtis distances.
	Df	SumOfSqs	R2	F	Probability
Class	3	1.616	0.551	57.149	0.001	***
Host	1	0.01179	0.00403	1.308	0.216
Class*Host	3	0.0219	0.008	0.792	0.681
Residual	136	1.282	0.437
Total	143	2.934	1
c. A test of whether metabolisms differ among host-associated versus free-living pairs of bacteria, analyzing Actinobacteria only. Adonis with 999 permutations based on Bray-Curtis distances.
	Df	SumOfSqs	R2	F	Probability
Host	1	0.013524	0.12189	0.5553	0.8
Residual	4	0.097428	0.87811
Total	5	0.110952	1
d. A test of whether metabolisms differ among host-associated versus free-living pairs of bacteria, analyzing Alphabacteria only. Adonis with 999 permutations based on Bray-Curtis distances.
	Df	SumOfSqs	R2	F	Probability
Host	1	0.006627	0.02111	0.3019	0.943
Residual	14	0.307338	0.97889
Total	15	0.313964	1
e. A test of whether metabolisms differ among host-associated versus free-living pairs of bacteria, analyzing Gammabacteria only. Adonis with 999 permutations based on Bray-Curtis distances.
	Df	SumOfSqs	R2	F	Probability
Host	1	0.00682	0.01	0.623	0.833
Residual	62	0.678	0.99
Total	63	0.685	1
f. A test of whether metabolisms differ among host-associated versus free-living pairs of bacteria, analyzing Flavobacteria only. Adonis with 999 permutations based on Bray-Curtis distances.
	Df	SumOfSqs	R2	F	Probability
Host	1	0.034	0.049	2.893	0.016	*
Residual	56	0.659	0.951
Total	57	0.693	1
g. A test of whether metabolisms differ among host-associated versus free-living pairs of bacteria at the level of Bacteria Orders. Adonis with 999 permutations based on Bray-Curtis distances.
	Df	SumOfSqs	R2	F	Probability
Order	11	2.009	0.685	26.068	0.001	***
Residual	132	0.925	0.315
Total	143	2.934	1
h. A test of whether metabolisms differ among host-associated versus free-living pairs of bacteria at the level of Bacteria Orders, and testing for an interaction. Adonis with 999 permutations based on Bray-Curtis distances.
	Df	SumOfSqs	R2	F	Probability
Order	11	2.009	0.685	25.34	0.001	***
Host	1	0.012	0.004	1.68	0.112
Order*Host	11	0.048	0.016	0.603	0.991
Residual	120	0.865	0.295
Total	143	2.934	1

## Sheet: Table S4 module completeness
Table S4. The completeness of metabolic modules across all bacterial taxa estimated with anvi-estimate-metabolism.
GENUS/Species/Strain	Acinetobacter_sp.	Acinetobacter_sp.	Maribacter_sp.	Maribacter_orientalis_DSM_16471	Pseudoalteromonas_carragenovora	Pseudoalteromonas_aurantia_Cerbom_208	Acinetobacter_sp.	Acinetobacter_sp.	Maribacter_sp._strain_LLG6340-A2	Maribacter_sp._JCM_31510	Pseudoalteromonas_issachenkonii	Pseudoalteromonas_citrea_DSM_8771	Algibacter_S5_12.contigs	Algibacter_aquaticus_SK-16	Marinobacter_sp.	Marinobacter_sp.	Pseudoalteromonas_undina	Pseudoalteromonas_denitrificans_DSM_6059	Alteromonas_fortis_1T	Alteromonas_macleodii_ATCC_27126	Marinobacter_sp.	Marinobacter_sp.	Pseudoalteromonas_S6_12.contigs	Pseudoalteromonas_espejiana_DSM_9414	Aquimarina_sp.	Free_Aquimarina aggregata RZW4-3-2	Marinobacter_sp.	Marinobacter_sp.	Pseudoalteromonas_S7_12.contigs	Pseudoalteromonas_flavipulchra_DSM_14401	Brevundimonas_sp.	Brevundimonas_sp.	Pseudoalteromonas_3.11	Pseudoalteromonas_gelatinilytica_NH153	Cellulophaga_Asnod2-G02	Cellulophaga_free_GCF_000799565.1_ASM79956v1_genomic	Mesonia_algae_DSM15361.db	Mesonia_mobilis_DSM19841.db	Pseudomonas_sp.	Pseudomonas_sp.	Cellulophaga_S1_12.contigs	Cellulophaga_tyrosinoxydans_DSM_21164	Microbacterium_sp.	Microbacterium_sp.	Pseudomonas_sp.	Pseudomonas_sp.	Cobetia_marina	Cobetia_marina_DSM_4741	Microbacterium_S8_12
Pair_code	A	A	AA	AA	AAA	AAA	B	B	BB	BB	BBB	BBB	C	C	CC	CC	CCC	CCC	D	D	DD	DD	DDD	DDD	E	E	EE	EE	EEE	EEE	F	F	FFF	FFF	G	G	GG	GG	GGG	GGG	H	H	HH	HH	HHH	HHH	I	I	II
Host or Free-living	Host	Free-living	Host	Free-living	Host	Free-living	Host	Free-living	Host	Free-living	Host	Free-living	Host	Free-living	Host	Free-living	Host	Free-living	Host	Free-living	Host	Free-living	Host	Free-living	Host	Free-living	Host	Free-living	Host	Free-living	Host	Free-living	Host	Free-living	Host	Free-living	Host	Free-living	Host	Free-living	Host	Free-living	Host	Free-living	Host	Free-living	Host	Free-living	Host
module	A_Ecto_Acinetobacter1_reformat	A_GCA_018403785_reformat	AA_Ecto_Maribacter_reformat	AA_GCA_900109345.1_IMG-taxon_2622736438_annotated_assembly_genomic_reformat	AAA_Pseudoalt_carag_TI_1_clean_reformat	AAA_Pseudoalteromonas_aurantia_GCA_014858725.1_ASM1485872v1_genomic_reformat	B_Ecto_Acinetobacter2_reformat	B_GCA_000368585.1_Acin_vene_CIP_110063_V1_genomic_reformat	BB_Maribacter_sp._strain_LLG6340-A2_reformat	BB_GCA_001913155.1_ASM191315v1_genomic_reformat	BBB_Pseudoalt_issa_TI_1_03_clean_reformat	BBB_Pseudoalteromonas_citrea_GCA_000238375.4_ASM23837v4_genomic_reformat	C_Algibacter_S5_12.contigs_reformat	C_GCA_001747085_reformat	CC_Bin_43_partial_s_c65-contigs_reformat	CC_TARA_ASW_MAG_00031_reformat	CCC_Pseudoalt_undina_TN.2.01_clean_reformat	CCC_GCA_900112265.1_IMG-taxon_2599185267_annotated_assembly_genomic_reformat	D_Alteromonas_fortis_1T_reformat	D_GCA_000172635_reformat	DD_Ecto_Marinobacter1_reformat	DD_TARA_IOS_MAG_00063_reformat	DDD_BC2-1-Pseudoalteromonas_S6_12.contigs_reformat	DDD_GCA_002221525.1_ASM222152v1_genomic_reformat	E_Aquimarina_sp._strain_LLG6339-5_reformat	E_GCA_001632745_reformat	EE_Ecto_Marinobacter2_reformat	EE_TARA_IOS_MAG_00067_reformat	EEE_MO2-1-Pseudoalteromonas_S7_12.contigs_reformat	EEE_GCA_014858715.1_ASM1485871v1_genomic_reformat	F_Ecto_Brevundimonas_reformat	F_TARA_ION_MAG_00002_reformat	FFF_NO2-1-Pseudoalteromonas_3.11.contigs_reformat	FFF_GCA_001641615.1_ASM164161v1_genomic_reformat	G_Cellulophaga_Asnod2-G02_reformat	G_Cellulophaga_free_GCF_000799565.1_ASM79956v1_genomic_reformat	GG_Mesonia_algae_DSM15361	GG_Mesonia_mobilis_DSM19841	GGG_Ecto_Pseudomonas1_reformat	GGG_TARA_ION_MAG_00058_reformat	H_385-LD17-Cellulophaga_S1_12.contigs_reformat	H_GCA_900176415_reformat	HH_Ecto_Microbacterium_reformat	HH_TARA_ANE_MAG_00007_reformat	HHH_Ecto_Pseudomonas2_reformat	HHH_TARA_PSE_MAG_00042_reformat	I_cobetia_marina_TI.5.07_clean_reformat	I_GCA_001720485_reformat	II_Ld8-Microbacterium_S8_12.contigs_reformat
M00001	0.7	0.7	1.0	1.0	0.9	0.9	0.7	0.7	1.0	1.0	0.9	0.9	0.9	0.9	0.9	0.6	0.9	0.9	0.8	0.8	0.9	0.9	0.8	0.9	0.8	0.9	0.9	0.8	0.9	0.9	0.8	0.9	0.8	1.0	1.0	1.0	0.9	0.9	0.8	0.9	1.0	1.0	1.0	1.0	0.8	0.8	1.0	1.0	1.0
M00002	0.8	0.8	1.0	1.0	1.0	1.0	0.8	0.8	1.0	1.0	1.0	1.0	1.0	1.0	1.0	0.7	1.0	1.0	1.0	1.0	1.0	0.8	1.0	1.0	1.0	1.0	1.0	0.8	1.0	1.0	1.0	1.0	1.0	1.0	1.0	1.0	1.0	1.0	1.0	1.0	1.0	1.0	1.0	1.0	1.0	1.0	1.0	1.0	1.0
M00003	1.0	1.0	1.0	1.0	1.0	1.0	1.0	1.0	1.0	1.0	1.0	1.0	1.0	1.0	0.9	0.4	1.0	1.0	1.0	1.0	0.9	0.6	1.0	1.0	1.0	1.0	0.9	0.9	1.0	1.0	1.0	0.9	1.0	1.0	1.0	1.0	1.0	1.0	1.0	1.0	1.0	1.0	1.0	1.0	1.0	1.0	0.9	0.9	1.0
M00004	0.7	0.7	1.0	1.0	1.0	1.0	0.7	0.7	1.0	1.0	1.0	1.0	0.8	0.8	0.9	0.5	1.0	1.0	1.0	1.0	0.9	0.6	1.0	1.0	1.0	0.9	0.9	0.7	1.0	1.0	0.9	0.9	1.0	1.0	1.0	1.0	0.7	0.7	0.9	0.8	1.0	1.0	1.0	1.0	0.9	0.9	1.0	1.0	1.0
M00005	1.0	1.0	1.0	1.0	1.0	1.0	1.0	1.0	1.0	1.0	1.0	1.0	1.0	1.0	0.0	0.0	1.0	1.0	1.0	1.0	1.0	1.0	1.0	1.0	1.0	1.0	1.0	1.0	1.0	1.0	1.0	1.0	1.0	1.0	1.0	1.0	1.0	1.0	1.0	1.0	1.0	1.0	1.0	1.0	1.0	0.0	1.0	1.0	1.0
M00006	0.0	0.0	1.0	1.0	1.0	1.0	0.0	0.0	1.0	1.0	1.0	1.0	0.3	0.3	0.7	0.7	1.0	1.0	1.0	1.0	0.7	0.7	1.0	1.0	1.0	0.5	0.7	0.0	1.0	1.0	0.7	0.7	1.0	1.0	1.0	1.0	0.0	0.0	0.7	0.7	1.0	1.0	1.0	1.0	0.7	0.7	1.0	1.0	1.0
M00007	1.0	1.0	1.0	1.0	1.0	1.0	1.0	1.0	1.0	1.0	1.0	1.0	1.0	1.0	1.0	0.3	1.0	1.0	1.0	1.0	1.0	0.5	1.0	1.0	1.0	1.0	1.0	1.0	1.0	1.0	1.0	1.0	1.0	1.0	1.0	1.0	1.0	1.0	1.0	0.8	1.0	1.0	1.0	1.0	1.0	1.0	1.0	1.0	1.0
M00008	0.0	0.0	0.8	0.8	1.0	1.0	0.0	0.0	0.8	0.8	1.0	1.0	0.5	0.5	1.0	1.0	1.0	1.0	1.0	1.0	1.0	1.0	1.0	1.0	1.0	0.3	1.0	0.0	1.0	1.0	1.0	1.0	1.0	1.0	0.8	0.5	0.0	0.0	1.0	1.0	0.8	0.8	0.8	0.5	1.0	1.0	1.0	1.0	0.5
M00009	1.0	0.9	0.9	0.9	0.9	0.9	1.0	1.0	0.8	1.0	0.9	0.9	0.9	1.0	0.9	0.5	0.9	0.9	0.9	0.9	0.9	0.9	0.9	0.9	0.9	1.0	0.9	0.8	0.9	0.9	1.0	1.0	0.9	0.9	0.9	0.9	0.9	0.9	1.0	0.9	1.0	0.9	0.8	0.7	1.0	0.9	1.0	1.0	0.9
M00010	1.0	0.7	0.7	0.7	1.0	1.0	1.0	1.0	0.3	1.0	1.0	1.0	0.7	1.0	0.7	0.3	1.0	1.0	1.0	1.0	0.7	0.7	1.0	1.0	1.0	1.0	0.7	1.0	1.0	1.0	1.0	1.0	1.0	1.0	0.7	0.7	0.7	0.7	1.0	0.7	1.0	0.7	0.7	0.3	1.0	1.0	1.0	1.0	0.7
M00011	1.0	1.0	1.0	1.0	0.8	0.8	1.0	1.0	1.0	1.0	0.8	0.8	1.0	1.0	1.0	0.7	0.8	0.8	0.8	0.8	1.0	1.0	0.8	0.8	0.8	1.0	1.0	0.7	0.8	0.8	0.9	0.9	0.8	0.8	1.0	1.0	1.0	1.0	1.0	1.0	1.0	1.0	0.9	0.9	1.0	0.8	1.0	1.0	1.0
M00012	1.0	1.0	1.0	0.4	0.8	0.8	1.0	1.0	0.4	0.6	0.8	0.8	0.6	0.6	0.8	0.2	0.8	0.8	0.8	0.8	0.8	0.6	0.8	0.8	0.8	1.0	0.8	0.8	0.8	0.8	1.0	1.0	0.8	0.8	0.6	0.4	0.6	0.4	0.8	0.8	0.6	0.4	1.0	0.8	0.8	0.8	0.8	0.8	0.4
M00013	0.4	0.2	0.2	0.2	0.2	0.2	0.4	0.4	0.2	0.2	0.2	0.2	0.2	0.2	0.2	0.2	0.2	0.2	0.2	0.2	0.2	0.2	0.2	0.2	0.2	0.2	0.2	0.2	0.2	0.4	0.2	0.2	0.2	0.2	0.2	0.2	0.2	0.2	0.2	0.4	0.2	0.2	0.4	0.4	0.2	0.4	0.2	0.2	0.2
M00014	0.1	0.1	0.1	0.1	0.1	0.1	0.1	0.1	0.1	0.1	0.3	0.1	0.1	0.1	0.1	0.1	0.3	0.2	0.1	0.2	0.1	0.2	0.1	0.2	0.1	0.1	0.1	0.1	0.1	0.1	0.1	0.1	0.1	0.1	0.2	0.1	0.2	0.2	0.1	0.2	0.2	0.1	0.2	0.1	0.1	0.0	0.3	0.2	0.2
M00015	1.0	1.0	0.5	1.0	1.0	1.0	1.0	1.0	0.5	1.0	1.0	1.0	1.0	1.0	1.0	1.0	1.0	1.0	1.0	1.0	1.0	0.7	1.0	1.0	1.0	1.0	1.0	1.0	1.0	1.0	1.0	1.0	1.0	1.0	0.5	1.0	1.0	1.0	1.0	1.0	1.0	1.0	1.0	1.0	1.0	1.0	1.0	1.0	1.0
M00016	1.0	1.0	0.8	0.9	1.0	1.0	1.0	1.0	0.8	0.9	1.0	1.0	0.9	0.9	1.0	0.6	1.0	1.0	1.0	1.0	1.0	0.7	1.0	1.0	1.0	0.9	1.0	1.0	1.0	1.0	1.0	1.0	1.0	1.0	0.8	0.9	0.8	0.8	1.0	1.0	0.9	0.9	1.0	1.0	1.0	1.0	1.0	1.0	1.0
M00017	0.7	0.9	1.0	1.0	1.0	1.0	0.7	0.9	1.0	1.0	1.0	1.0	0.7	0.7	0.9	0.4	1.0	1.0	0.9	0.9	0.9	0.4	1.0	1.0	0.9	1.0	0.9	0.9	1.0	1.0	0.9	1.0	1.0	1.0	1.0	1.0	0.6	1.0	1.0	0.7	1.0	1.0	1.0	0.9	0.7	0.7	0.9	0.9	1.0
M00018	1.0	1.0	1.0	1.0	1.0	1.0	1.0	1.0	1.0	1.0	1.0	1.0	1.0	1.0	1.0	0.4	1.0	1.0	1.0	1.0	1.0	0.8	1.0	1.0	1.0	1.0	1.0	1.0	1.0	1.0	0.8	1.0	1.0	1.0	1.0	1.0	0.6	1.0	1.0	1.0	1.0	1.0	1.0	1.0	1.0	0.8	1.0	1.0	1.0
M00019	1.0	1.0	1.0	1.0	1.0	1.0	1.0	1.0	1.0	1.0	1.0	1.0	1.0	1.0	1.0	0.0	1.0	1.0	1.0	1.0	1.0	1.0	1.0	1.0	1.0	1.0	1.0	0.8	1.0	1.0	0.9	1.0	1.0	1.0	1.0	1.0	0.3	1.0	1.0	1.0	1.0	1.0	1.0	1.0	1.0	1.0	1.0	1.0	1.0
M00020	1.0	1.0	0.7	0.7	1.0	1.0	1.0	1.0	0.7	0.7	1.0	1.0	1.0	1.0	1.0	1.0	1.0	1.0	1.0	1.0	1.0	1.0	1.0	1.0	1.0	0.7	1.0	1.0	1.0	1.0	0.7	1.0	1.0	1.0	0.7	0.7	0.7	0.7	1.0	1.0	0.7	0.7	1.0	1.0	1.0	0.7	1.0	1.0	1.0
M00021	1.0	1.0	0.5	0.5	1.0	1.0	1.0	1.0	0.5	0.5	1.0	1.0	0.5	0.5	1.0	0.5	1.0	1.0	1.0	1.0	1.0	0.5	1.0	1.0	1.0	1.0	1.0	1.0	1.0	1.0	1.0	1.0	1.0	1.0	0.5	0.5	0.5	0.5	1.0	1.0	0.5	0.5	1.0	0.0	1.0	1.0	1.0	1.0	1.0
M00022	1.0	1.0	0.9	0.9	1.0	1.0	1.0	1.0	0.9	0.9	1.0	1.0	0.9	0.9	1.0	0.9	1.0	1.0	1.0	1.0	1.0	0.8	1.0	1.0	1.0	0.9	1.0	0.9	1.0	1.0	1.0	1.0	1.0	1.0	0.9	0.9	0.9	0.9	1.0	1.0	0.9	0.9	1.0	1.0	1.0	0.9	1.0	1.0	1.0
M00023	1.0	1.0	0.8	1.0	1.0	1.0	1.0	1.0	0.8	1.0	1.0	1.0	1.0	1.0	1.0	0.5	1.0	1.0	1.0	1.0	1.0	0.5	1.0	1.0	1.0	1.0	1.0	0.7	1.0	1.0	1.0	1.0	1.0	1.0	0.8	1.0	1.0	1.0	1.0	0.5	1.0	1.0	0.7	0.9	1.0	0.8	1.0	1.0	0.9
M00024	1.0	0.5	0.7	0.7	0.7	0.7	1.0	1.0	0.7	0.7	0.7	0.7	0.7	0.7	0.5	0.5	0.7	0.7	0.7	0.7	0.5	0.5	0.7	0.7	0.7	0.7	0.5	0.5	0.7	0.7	0.0	0.3	0.7	0.7	0.7	0.7	0.3	0.7	1.0	0.5	0.7	0.7	0.7	0.7	1.0	1.0	0.5	0.5	0.7
M00025	1.0	0.7	0.7	0.7	0.5	0.5	1.0	1.0	0.7	0.7	0.5	0.5	0.7	0.7	0.7	0.7	0.5	0.5	0.5	0.5	0.7	0.7	0.5	0.5	0.5	0.7	0.7	0.7	0.5	0.5	0.0	0.0	0.5	0.5	0.7	0.7	0.3	0.7	1.0	0.7	0.7	0.7	0.7	0.7	1.0	1.0	0.7	0.7	0.7
M00026	0.9	0.9	1.0	1.0	1.0	1.0	0.9	0.9	1.0	1.0	1.0	1.0	1.0	1.0	0.9	0.5	1.0	1.0	1.0	1.0	0.9	0.4	1.0	1.0	1.0	1.0	0.9	0.6	1.0	1.0	1.0	0.7	1.0	1.0	1.0	1.0	1.0	1.0	0.9	0.9	1.0	1.0	0.8	0.8	0.9	0.9	0.9	0.9	0.9
M00027	0.7	0.0	0.3	0.0	0.3	0.3	0.7	0.7	0.0	0.0	0.3	0.3	0.3	0.0	0.7	0.7	0.3	0.7	0.0	0.0	0.7	0.3	0.3	0.3	0.0	0.3	0.7	0.7	0.3	0.3	0.3	0.3	0.3	0.3	0.3	0.0	0.0	0.0	0.7	0.7	0.3	0.0	0.7	0.7	0.7	0.7	0.7	0.7	0.7
M00028	1.0	1.0	0.4	0.8	1.0	1.0	1.0	1.0	0.4	0.8	1.0	1.0	0.8	0.8	1.0	1.0	1.0	1.0	0.8	0.8	1.0	0.6	1.0	1.0	0.8	0.8	1.0	1.0	1.0	1.0	1.0	1.0	1.0	1.0	0.4	0.6	0.0	0.0	1.0	0.8	0.8	0.8	1.0	1.0	1.0	1.0	1.0	1.0	1.0
M00029	0.6	0.6	0.4	0.4	0.6	0.6	0.6	0.6	0.4	0.4	0.6	0.6	0.4	0.4	0.6	0.4	0.6	0.6	0.6	0.6	0.6	0.4	0.6	0.6	0.6	0.6	0.6	0.4	0.6	0.6	0.6	0.6	0.6	0.6	0.4	0.4	0.0	0.0	0.6	0.6	0.4	0.4	0.6	0.8	0.6	0.6	0.6	0.6	0.8
M00030	0.0	0.0	0.1	0.3	0.0	0.0	0.0	0.0	0.1	0.3	0.0	0.0	0.3	0.3	0.0	0.0	0.0	0.0	0.1	0.1	0.0	0.0	0.0	0.0	0.1	0.3	0.0	0.0	0.0	0.0	0.1	0.1	0.0	0.0	0.1	0.3	0.3	0.3	0.0	0.1	0.3	0.3	0.0	0.0	0.0	0.0	0.0	0.0	0.0
M00031	0.0	0.0	0.0	0.0	0.0	0.0	0.0	0.0	0.0	0.0	0.0	0.0	0.0	0.0	0.0	0.0	0.0	0.0	0.0	0.0	0.0	0.0	0.0	0.0	0.0	0.0	0.0	0.0	0.0	0.0	0.0	0.2	0.0	0.0	0.0	0.0	0.0	0.0	0.0	0.0	0.0	0.0	0.0	0.0	0.0	0.0	0.0	0.0	0.0
M00032	0.3	0.3	0.3	0.7	0.1	0.1	0.3	0.1	0.3	0.4	0.1	0.1	0.4	0.4	0.3	0.1	0.1	0.1	0.1	0.1	0.3	0.1	0.1	0.1	0.1	0.4	0.3	0.1	0.1	0.1	0.1	0.1	0.1	0.1	0.3	0.4	0.4	0.5	0.3	0.3	0.4	0.4	0.2	0.2	0.3	0.2	0.1	0.1	0.1
M00033	0.6	0.6	0.2	0.4	0.4	0.4	0.6	1.0	0.2	0.4	0.4	0.4	0.4	0.4	1.0	0.0	0.4	0.6	0.4	0.4	1.0	0.2	0.4	0.4	0.4	0.4	1.0	1.0	0.4	0.4	0.4	0.4	0.4	0.4	0.2	0.4	0.4	0.4	0.4	0.4	0.4	0.4	0.4	0.4	0.4	0.4	1.0	1.0	0.4
M00034	0.3	0.2	0.1	0.2	0.9	0.4	0.3	0.3	0.1	0.2	0.9	0.9	0.2	0.4	0.8	0.7	0.9	0.4	0.2	0.2	0.8	0.6	0.4	0.9	0.2	0.1	0.8	0.7	0.9	0.9	0.1	0.2	0.4	0.9	0.4	0.1	0.1	0.3	0.9	0.4	0.4	0.1	0.1	0.2	0.4	0.9	0.9	0.9	0.2
M00035	0.5	0.8	1.0	1.0	0.3	0.5	0.5	0.8	1.0	1.0	0.3	0.3	1.0	1.0	0.5	0.0	0.3	0.5	0.5	0.5	0.8	0.8	0.5	0.5	0.5	1.0	0.5	0.0	0.3	0.3	1.0	1.0	0.5	0.3	1.0	1.0	1.0	1.0	0.8	0.8	0.8	0.8	0.8	0.5	0.5	0.5	0.5	0.5	1.0
M00036	0.9	0.9	0.7	0.7	1.0	1.0	0.9	0.9	0.7	0.7	1.0	1.0	0.9	0.9	1.0	0.5	1.0	1.0	1.0	1.0	1.0	1.0	1.0	1.0	1.0	0.9	1.0	0.6	1.0	1.0	1.0	1.0	1.0	1.0	0.7	0.9	0.9	0.9	1.0	0.9	0.9	0.9	0.5	0.4	0.9	0.7	1.0	1.0	0.5
M00037	0.0	0.0	0.0	0.3	0.0	0.3	0.0	0.0	0.0	0.3	0.0	0.3	0.0	0.0	0.0	0.0	0.0	0.0	0.0	0.0	0.0	0.0	0.0	0.0	0.0	0.3	0.0	0.0	0.0	0.3	0.0	0.0	0.0	0.0	0.0	0.0	0.0	0.0	0.0	0.0	0.0	0.0	0.0	0.0	0.0	0.0	0.0	0.0	0.0
M00038	0.1	0.1	0.6	0.7	0.0	0.3	0.1	0.1	0.6	0.7	0.1	0.3	0.9	1.0	0.1	0.0	0.0	0.3	0.3	0.3	0.1	0.0	0.1	0.0	0.3	0.7	0.1	0.0	0.1	0.1	0.3	0.3	0.1	0.1	0.6	0.7	1.0	1.0	0.0	0.0	0.7	0.7	0.3	0.0	0.0	0.0	0.0	0.0	0.0
M00039	0.1	0.1	0.1	0.1	0.0	0.0	0.1	0.2	0.1	0.1	0.0	0.0	0.1	0.1	0.1	0.0	0.0	0.0	0.0	0.0	0.1	0.0	0.0	0.0	0.0	0.1	0.1	0.0	0.0	0.0	0.0	0.0	0.0	0.0	0.1	0.1	0.1	0.1	0.1	0.0	0.1	0.1	0.2	0.1	0.1	0.1	0.0	0.0	0.1
M00040	1.0	0.7	0.0	0.0	0.3	0.3	1.0	1.0	0.0	0.0	0.3	0.3	0.0	0.0	0.7	0.3	0.3	0.3	0.3	0.3	0.7	0.7	0.3	0.3	0.3	0.0	0.7	0.7	0.3	0.3	0.0	0.0	0.3	0.3	0.0	0.0	0.0	0.0	1.0	0.7	0.0	0.0	0.3	0.3	1.0	1.0	0.7	0.7	0.3
M00042	0.0	0.0	0.0	0.0	0.0	0.3	0.0	0.0	0.0	0.3	0.0	0.3	0.0	0.0	0.0	0.0	0.0	0.0	0.0	0.0	0.0	0.0	0.3	0.0	0.0	0.0	0.0	0.0	0.0	0.3	0.0	0.0	0.3	0.0	0.0	0.0	0.0	0.0	0.0	0.0	0.3	0.0	0.0	0.0	0.0	0.0	0.0	0.0	0.0
M00044	0.8	0.0	0.6	0.6	0.8	0.8	0.8	0.8	0.6	0.6	0.8	0.8	0.6	0.6	0.0	0.0	0.8	0.8	0.8	0.8	0.0	0.0	0.8	0.8	0.8	0.6	0.0	0.0	0.8	0.8	0.8	0.8	0.8	0.8	0.6	0.6	0.6	0.6	1.0	0.8	0.6	0.6	0.0	0.0	1.0	1.0	0.8	0.8	0.0
M00045	0.3	0.0	1.0	1.0	1.0	1.0	0.3	1.0	1.0	1.0	1.0	1.0	0.3	1.0	0.3	0.0	1.0	1.0	1.0	1.0	0.3	0.0	1.0	1.0	1.0	1.0	0.3	0.0	1.0	1.0	1.0	1.0	1.0	1.0	1.0	1.0	1.0	1.0	1.0	1.0	1.0	1.0	1.0	0.0	1.0	1.0	0.3	0.3	1.0
M00046	0.0	0.0	0.0	0.3	0.0	0.0	0.0	0.0	0.0	0.3	0.0	0.0	0.0	0.0	0.0	0.0	0.0	0.0	0.0	0.0	0.0	0.0	0.0	0.0	0.0	0.0	0.0	0.0	0.0	0.0	0.0	0.0	0.0	0.0	0.0	0.0	0.0	0.0	0.3	0.0	0.0	0.0	0.0	0.7	0.0	1.0	1.0	1.0	0.0
M00047	0.0	0.0	0.0	0.0	0.0	0.0	0.0	0.0	0.0	0.0	0.0	0.0	0.0	0.0	0.0	0.0	0.0	0.0	0.0	0.0	0.0	0.0	0.0	0.0	0.0	0.0	0.0	0.0	0.0	0.0	0.0	0.0	0.0	0.0	0.0	0.0	0.0	0.0	0.0	0.0	0.0	0.0	0.0	0.0	0.0	0.0	0.0	0.0	0.0
M00048	1.0	1.0	0.9	1.0	1.0	1.0	1.0	1.0	1.0	1.0	1.0	1.0	1.0	1.0	1.0	0.6	1.0	1.0	1.0	1.0	1.0	0.8	1.0	1.0	1.0	1.0	1.0	1.0	1.0	1.0	1.0	1.0	1.0	1.0	1.0	1.0	1.0	1.0	1.0	1.0	1.0	1.0	1.0	0.6	1.0	1.0	1.0	1.0	1.0
M00049	1.0	1.0	1.0	1.0	1.0	1.0	1.0	1.0	1.0	1.0	1.0	1.0	1.0	1.0	1.0	0.8	1.0	1.0	1.0	1.0	1.0	1.0	1.0	1.0	1.0	1.0	1.0	1.0	1.0	1.0	1.0	1.0	1.0	1.0	1.0	1.0	1.0	1.0	1.0	1.0	1.0	1.0	1.0	1.0	1.0	1.0	1.0	1.0	1.0
M00050	1.0	1.0	1.0	1.0	1.0	1.0	1.0	1.0	1.0	1.0	1.0	1.0	1.0	1.0	1.0	1.0	1.0	1.0	1.0	1.0	1.0	0.8	1.0	1.0	1.0	1.0	1.0	0.5	1.0	1.0	1.0	1.0	1.0	1.0	1.0	1.0	1.0	1.0	1.0	1.0	1.0	1.0	1.0	1.0	1.0	1.0	1.0	1.0	1.0
M00051	0.8	0.9	0.8	0.9	0.9	0.9	0.8	0.9	0.8	0.9	0.9	0.9	0.9	0.9	0.9	0.6	0.9	0.9	0.9	0.9	0.9	0.6	0.9	0.9	0.9	0.9	0.9	0.7	0.9	0.9	0.9	0.9	0.9	0.9	0.8	0.9	0.9	0.9	0.9	0.8	0.9	0.9	0.9	0.8	0.9	0.9	0.9	0.9	0.9
M00052	1.0	1.0	1.0	1.0	1.0	1.0	1.0	1.0	1.0	1.0	1.0	1.0	1.0	1.0	1.0	0.3	1.0	1.0	1.0	1.0	1.0	0.7	1.0	1.0	1.0	1.0	1.0	0.7	1.0	1.0	1.0	1.0	1.0	1.0	1.0	1.0	1.0	1.0	1.0	1.0	1.0	1.0	1.0	0.7	1.0	1.0	1.0	1.0	1.0
M00053	0.9	0.9	0.6	0.6	0.8	0.8	0.9	0.9	0.6	0.8	0.8	0.8	0.6	0.8	0.9	0.4	0.8	0.9	0.8	0.8	0.9	0.7	0.8	0.9	0.8	0.6	0.9	0.8	0.8	0.8	0.9	0.9	0.8	0.8	0.6	0.6	0.6	0.6	1.0	0.8	0.6	0.6	0.9	0.8	0.9	0.8	0.9	0.9	0.8
M00055	0.0	0.0	0.0	0.1	0.0	0.0	0.0	0.0	0.0	0.0	0.1	0.0	0.1	0.1	0.0	0.0	0.0	0.0	0.0	0.0	0.0	0.0	0.0	0.0	0.0	0.1	0.0	0.0	0.0	0.0	0.0	0.0	0.0	0.0	0.0	0.0	0.1	0.1	0.0	0.0	0.0	0.0	0.0	0.0	0.0	0.0	0.1	0.1	0.0
M00060	0.9	0.9	0.8	0.8	0.9	0.9	0.9	0.9	0.8	0.8	0.9	0.9	0.8	0.8	0.9	0.8	0.9	0.9	0.9	0.9	0.9	0.9	0.9	0.9	0.9	0.8	0.9	0.6	0.9	0.9	0.9	0.9	0.9	0.9	0.8	0.8	0.8	0.8	0.9	0.9	0.8	0.8	0.0	0.0	0.9	0.9	0.9	0.9	0.0
M00061	0.0	0.0	0.8	0.8	0.4	0.2	0.0	0.0	0.8	0.8	0.4	0.2	0.8	0.8	0.4	0.2	0.4	0.2	0.4	0.8	0.4	0.2	0.4	0.4	0.4	0.4	0.4	0.0	0.4	0.4	1.0	0.8	0.4	0.2	0.8	0.0	0.0	0.2	0.2	0.4	0.8	0.8	0.4	0.0	0.2	0.2	0.6	0.6	0.0
M00063	1.0	1.0	1.0	1.0	1.0	1.0	1.0	1.0	1.0	1.0	1.0	1.0	1.0	1.0	1.0	0.5	1.0	1.0	1.0	1.0	1.0	1.0	1.0	1.0	1.0	1.0	1.0	1.0	1.0	1.0	0.8	0.8	1.0	1.0	1.0	1.0	1.0	1.0	1.0	1.0	1.0	1.0	0.0	0.0	1.0	1.0	1.0	1.0	0.0
M00064	0.0	0.0	0.0	0.0	0.8	0.8	0.0	0.0	0.0	0.0	0.8	0.8	0.0	0.0	0.2	0.4	0.8	0.8	0.8	0.2	0.2	0.2	0.8	0.8	0.8	0.0	0.2	0.2	0.8	0.8	0.8	0.8	0.8	0.8	0.0	0.0	0.0	0.0	0.8	0.8	0.0	0.0	0.8	0.0	0.8	0.8	1.0	1.0	0.0
M00065	0.0	0.0	0.0	0.0	0.0	0.0	0.0	0.0	0.0	0.0	0.0	0.0	0.0	0.0	0.0	0.0	0.0	0.0	0.0	0.0	0.0	0.0	0.0	0.0	0.0	0.0	0.0	0.0	0.0	0.0	0.0	0.0	0.0	0.0	0.0	0.0	0.0	0.0	0.0	0.0	0.0	0.0	0.0	0.0	0.0	0.0	0.0	0.0	0.0
M00066	0.0	0.0	0.0	0.0	0.0	0.0	0.0	0.0	0.0	0.0	0.0	0.0	0.0	0.0	0.0	0.0	0.0	0.0	0.0	0.0	0.0	0.0	0.0	0.0	0.0	0.0	0.0	0.0	0.0	0.0	0.0	0.0	0.0	0.0	0.0	0.0	0.0	0.0	0.0	0.0	0.0	0.0	0.0	0.0	0.0	0.0	0.0	0.0	0.0
M00076	0.0	0.0	0.3	0.2	0.2	0.0	0.0	0.0	0.2	0.0	0.2	0.0	0.3	0.3	0.0	0.0	0.3	0.0	0.2	0.0	0.0	0.0	0.0	0.0	0.2	0.3	0.0	0.0	0.0	0.0	0.0	0.0	0.0	0.0	0.5	0.2	0.0	0.0	0.0	0.0	0.5	0.2	0.0	0.0	0.0	0.2	0.0	0.0	0.0
M00077	0.0	0.0	0.3	0.3	0.3	0.0	0.0	0.0	0.3	0.0	0.3	0.0	0.3	0.3	0.0	0.0	0.3	0.0	0.3	0.0	0.0	0.0	0.0	0.0	0.3	0.3	0.0	0.0	0.0	0.0	0.0	0.0	0.0	0.0	0.5	0.3	0.0	0.0	0.0	0.0	0.5	0.0	0.0	0.0	0.0	0.3	0.0	0.0	0.0
M00078	0.0	0.0	0.3	0.2	0.1	0.2	0.0	0.0	0.2	0.2	0.0	0.1	0.2	0.2	0.0	0.0	0.2	0.1	0.0	0.0	0.0	0.0	0.1	0.0	0.0	0.3	0.0	0.0	0.1	0.1	0.0	0.0	0.1	0.1	0.4	0.2	0.0	0.0	0.0	0.0	0.4	0.3	0.0	0.0	0.0	0.0	0.0	0.0	0.0
M00079	0.0	0.0	0.2	0.2	0.0	0.2	0.0	0.0	0.2	0.2	0.0	0.2	0.2	0.0	0.0	0.0	0.0	0.2	0.0	0.2	0.0	0.0	0.2	0.0	0.0	0.2	0.0	0.0	0.2	0.2	0.0	0.0	0.2	0.2	0.2	0.2	0.0	0.0	0.0	0.0	0.2	0.2	0.2	0.0	0.0	0.0	0.0	0.0	0.0
M00081	0.0	0.0	0.0	0.0	0.0	0.0	0.0	0.0	0.3	0.0	0.0	0.0	0.0	0.0	0.0	0.0	0.0	0.0	0.0	0.3	0.0	0.0	0.0	0.0	0.0	0.0	0.0	0.0	0.0	0.0	0.3	0.3	0.0	0.0	0.0	0.0	0.0	0.0	0.0	0.0	0.0	0.0	0.0	0.0	0.0	0.0	0.0	0.0	0.0
M00082	0.7	0.7	1.0	1.0	1.0	1.0	0.7	0.7	1.0	1.0	1.0	1.0	1.0	1.0	1.0	0.5	1.0	1.0	1.0	1.0	1.0	0.9	1.0	1.0	1.0	1.0	1.0	0.9	1.0	1.0	1.0	1.0	1.0	1.0	1.0	1.0	1.0	1.0	1.0	1.0	1.0	1.0	0.5	0.3	1.0	1.0	1.0	1.0	0.8
M00083	1.0	0.8	1.0	1.0	1.0	1.0	1.0	1.0	1.0	1.0	1.0	1.0	1.0	1.0	1.0	0.8	1.0	1.0	1.0	1.0	1.0	1.0	1.0	1.0	1.0	1.0	1.0	0.8	1.0	1.0	1.0	1.0	1.0	1.0	1.0	1.0	1.0	1.0	1.0	0.8	1.0	1.0	0.5	0.5	1.0	1.0	1.0	1.0	0.5
M00085	0.0	0.0	0.0	0.3	0.0	0.0	0.0	0.0	0.0	0.0	0.0	0.0	0.0	0.0	0.0	0.0	0.0	0.0	0.0	0.0	0.0	0.0	0.0	0.0	0.0	0.0	0.0	0.0	0.0	0.0	0.0	0.0	0.0	0.0	0.0	0.0	0.0	0.3	0.3	0.3	0.0	0.0	0.0	0.0	0.3	0.0	0.0	0.0	0.0
M00086	1.0	1.0	1.0	1.0	1.0	1.0	1.0	1.0	1.0	1.0	1.0	1.0	1.0	1.0	1.0	1.0	1.0	0.0	1.0	1.0	1.0	1.0	1.0	1.0	1.0	1.0	1.0	1.0	1.0	1.0	0.0	0.0	1.0	1.0	1.0	1.0	1.0	1.0	1.0	1.0	1.0	1.0	1.0	1.0	1.0	1.0	1.0	1.0	1.0
M00087	1.0	1.0	0.8	1.0	1.0	1.0	1.0	1.0	0.8	0.8	1.0	1.0	0.8	0.8	1.0	0.5	1.0	1.0	1.0	1.0	1.0	1.0	1.0	1.0	1.0	0.8	1.0	0.7	1.0	1.0	0.7	0.7	1.0	1.0	0.8	0.8	0.8	1.0	1.0	1.0	0.8	0.8	0.8	0.8	1.0	1.0	1.0	1.0	0.8
M00088	0.6	0.4	0.4	0.4	0.4	0.4	0.6	0.4	0.4	0.4	0.4	0.4	0.4	0.4	0.4	0.4	0.4	0.4	0.6	0.6	0.4	0.4	0.4	0.4	0.6	0.4	0.4	0.4	0.4	0.4	0.6	0.6	0.4	0.6	0.4	0.6	0.4	0.6	0.4	0.4	0.4	0.4	0.4	0.4	0.4	0.4	0.6	0.6	0.2
M00089	0.0	0.3	0.3	0.3	0.3	0.3	0.0	0.3	0.3	0.3	0.3	0.3	0.3	0.3	0.3	0.3	0.3	0.3	0.3	0.3	0.3	0.3	0.3	0.3	0.3	0.3	0.3	0.3	0.3	0.3	0.3	0.3	0.3	0.3	0.3	0.3	0.3	0.3	0.3	0.3	0.3	0.3	0.3	0.3	0.3	0.3	0.3	0.3	0.3
M00091	0.0	0.0	0.0	0.0	0.0	0.0	0.0	0.0	0.0	0.0	0.0	0.0	0.0	0.0	0.0	0.0	0.0	0.0	0.0	0.0	0.0	0.0	0.0	0.0	0.0	0.0	0.0	0.0	0.0	0.0	0.0	0.0	0.0	0.0	0.0	0.0	0.0	0.0	0.0	0.0	0.0	0.0	0.0	0.0	0.0	0.0	1.0	1.0	0.0
M00093	1.0	1.0	1.0	1.0	1.0	1.0	1.0	1.0	1.0	1.0	1.0	1.0	1.0	1.0	1.0	0.7	1.0	1.0	1.0	1.0	1.0	1.0	1.0	1.0	1.0	1.0	1.0	0.3	1.0	1.0	0.3	0.3	1.0	1.0	1.0	1.0	1.0	1.0	1.0	1.0	1.0	1.0	0.3	0.3	1.0	1.0	1.0	1.0	0.3
M00094	0.3	0.0	0.0	0.0	0.0	0.0	0.3	0.0	0.0	0.0	0.0	0.0	0.0	0.0	0.0	0.0	0.0	0.0	0.0	0.0	0.0	0.0	0.0	0.0	0.0	0.0	0.0	0.0	0.0	0.0	0.0	0.0	0.0	0.0	0.0	0.0	0.0	0.0	0.0	0.0	0.0	0.0	0.0	0.0	0.0	0.0	0.0	0.0	0.0
M00095	0.1	0.1	0.4	0.4	0.1	0.1	0.1	0.1	0.4	0.4	0.1	0.1	0.4	0.4	0.1	0.1	0.1	0.4	0.3	0.3	0.1	0.1	0.1	0.1	0.3	0.4	0.1	0.1	0.1	0.1	0.3	0.3	0.1	0.1	0.4	0.4	0.4	0.6	0.3	0.3	0.4	0.4	0.3	0.3	0.3	0.3	0.3	0.3	0.3
M00096	0.9	0.9	0.3	0.3	0.9	0.9	0.9	0.9	0.3	0.3	0.9	0.9	0.3	0.3	0.9	0.5	0.9	1.0	0.9	0.9	0.9	0.9	0.9	0.9	0.9	0.3	0.9	0.6	0.9	0.9	1.0	1.0	0.9	0.9	0.3	0.3	0.3	0.3	1.0	1.0	0.3	0.3	1.0	0.9	1.0	0.9	1.0	1.0	1.0
M00097	0.0	0.0	0.3	0.3	0.0	0.0	0.0	0.0	0.3	0.3	0.0	0.0	0.2	0.3	0.0	0.0	0.0	0.0	0.0	0.0	0.0	0.0	0.0	0.0	0.0	0.3	0.0	0.0	0.0	0.0	0.3	0.3	0.0	0.0	0.3	0.3	0.3	0.3	0.0	0.0	0.3	0.3	0.2	0.2	0.0	0.0	0.0	0.0	0.2
M00098	0.5	1.0	0.0	0.0	0.5	0.5	0.5	0.5	0.0	0.0	0.5	0.5	0.5	0.0	0.5	0.5	0.5	0.5	0.5	0.5	0.5	0.5	0.5	0.5	0.5	0.5	0.5	1.0	0.5	0.5	0.0	0.5	0.5	0.5	0.0	0.0	0.0	0.0	1.0	1.0	0.5	0.0	0.0	1.0	1.0	1.0	0.0	0.0	0.5
M00099	0.2	0.2	0.0	0.0	0.0	0.0	0.2	0.2	0.0	0.0	0.0	0.0	0.0	0.0	0.0	0.0	0.0	0.0	0.0	0.0	0.0	0.0	0.0	0.0	0.0	0.0	0.0	0.0	0.0	0.0	0.0	0.0	0.0	0.0	0.0	0.0	0.0	0.0	0.0	0.0	0.0	0.0	0.0	0.0	0.0	0.0	0.0	0.0	0.0
M00101	0.0	0.0	0.0	0.0	0.0	0.0	0.0	0.0	0.0	0.0	0.0	0.0	0.0	0.0	0.0	0.0	0.0	0.0	0.0	0.0	0.0	0.0	0.0	0.0	0.0	0.0	0.0	0.1	0.1	0.0	0.1	0.1	0.0	0.0	0.0	0.0	0.0	0.0	0.0	0.0	0.0	0.0	0.0	0.0	0.0	0.0	0.0	0.0	0.0
M00102	0.0	0.0	0.0	0.0	0.0	0.0	0.0	0.0	0.0	0.0	0.0	0.0	0.0	0.0	0.0	0.0	0.0	0.0	0.0	0.0	0.0	0.0	0.0	0.0	0.0	0.0	0.0	0.1	0.1	0.0	0.1	0.1	0.0	0.0	0.0	0.0	0.0	0.0	0.0	0.0	0.0	0.0	0.0	0.0	0.0	0.0	0.0	0.0	0.0
M00104	0.1	0.1	0.0	0.0	0.0	0.0	0.1	0.1	0.0	0.0	0.0	0.0	0.0	0.0	0.1	0.1	0.0	0.0	0.0	0.0	0.1	0.1	0.0	0.0	0.0	0.0	0.1	0.0	0.0	0.0	0.1	0.1	0.0	0.0	0.0	0.0	0.0	0.0	0.1	0.1	0.0	0.0	0.0	0.0	0.1	0.1	0.0	0.0	0.0
M00113	0.0	0.0	0.1	0.1	0.0	0.0	0.0	0.0	0.1	0.1	0.0	0.0	0.0	0.0	0.0	0.0	0.0	0.0	0.0	0.0	0.0	0.0	0.0	0.0	0.0	0.1	0.0	0.0	0.0	0.1	0.0	0.0	0.0	0.0	0.1	0.1	0.0	0.0	0.0	0.0	0.1	0.1	0.1	0.1	0.0	0.0	0.0	0.0	0.1
M00114	0.0	0.0	0.1	0.1	0.0	0.0	0.0	0.0	0.1	0.1	0.0	0.0	0.1	0.1	0.0	0.0	0.0	0.0	0.0	0.0	0.0	0.0	0.0	0.0	0.0	0.1	0.0	0.0	0.0	0.0	0.0	0.0	0.0	0.0	0.1	0.1	0.1	0.1	0.0	0.0	0.1	0.1	0.3	0.3	0.0	0.0	0.0	0.0	0.3
M00115	0.8	0.8	0.6	0.6	1.0	1.0	0.8	0.8	0.4	0.6	1.0	1.0	1.0	0.8	1.0	0.4	1.0	1.0	1.0	1.0	1.0	1.0	1.0	1.0	1.0	0.6	1.0	0.8	1.0	1.0	1.0	0.8	1.0	1.0	0.6	0.6	0.6	0.6	1.0	1.0	0.8	0.6	1.0	1.0	1.0	0.8	1.0	1.0	1.0
M00116	0.1	0.1	0.6	0.8	0.2	0.2	0.1	0.1	0.6	0.8	0.2	0.2	0.7	0.8	0.2	0.1	0.2	0.1	0.1	0.1	0.2	0.0	0.2	0.2	0.1	0.8	0.2	0.3	0.2	0.2	0.1	0.1	0.2	0.2	0.6	0.8	0.8	0.8	0.1	0.2	0.8	0.8	0.9	0.8	0.2	0.2	0.1	0.1	0.9
M00117	0.7	0.7	0.1	0.1	1.0	1.0	0.7	0.7	0.1	0.1	1.0	1.0	0.1	0.2	1.0	0.4	1.0	1.0	1.0	1.0	1.0	0.3	1.0	1.0	1.0	0.1	1.0	1.0	1.0	1.0	0.7	0.7	1.0	1.0	0.1	0.1	0.1	0.1	0.9	0.9	0.1	0.1	0.1	0.1	0.9	0.9	0.9	0.9	0.1
M00118	1.0	1.0	0.0	0.0	1.0	1.0	1.0	1.0	0.0	0.0	1.0	1.0	0.0	0.0	1.0	0.5	1.0	1.0	1.0	1.0	1.0	0.0	1.0	1.0	1.0	0.5	1.0	1.0	1.0	1.0	1.0	1.0	1.0	1.0	0.0	0.0	0.5	0.0	1.0	1.0	0.0	0.0	0.0	0.0	1.0	1.0	1.0	1.0	0.0
M00119	1.0	0.8	0.8	0.8	0.8	0.8	1.0	0.8	0.8	0.8	0.8	0.8	0.8	0.8	0.8	0.4	0.8	0.8	0.8	0.8	0.8	0.8	0.8	0.8	0.8	1.0	0.8	0.8	0.8	0.8	0.8	0.8	0.8	0.8	1.0	0.8	0.8	0.8	1.0	0.8	1.0	0.8	0.8	0.2	0.8	0.8	1.0	1.0	0.2
M00120	1.0	1.0	1.0	1.0	1.0	1.0	1.0	1.0	1.0	1.0	1.0	1.0	1.0	1.0	1.0	0.8	1.0	1.0	1.0	1.0	1.0	0.5	1.0	1.0	1.0	1.0	1.0	0.8	1.0	1.0	1.0	1.0	1.0	1.0	1.0	1.0	1.0	1.0	1.0	0.8	1.0	1.0	1.0	0.8	1.0	0.8	1.0	1.0	1.0
M00121	1.0	1.0	1.0	1.0	1.0	1.0	1.0	1.0	1.0	1.0	1.0	1.0	1.0	1.0	1.0	0.7	1.0	1.0	1.0	1.0	1.0	0.5	1.0	1.0	1.0	1.0	1.0	0.8	1.0	1.0	0.8	0.8	1.0	1.0	1.0	1.0	1.0	1.0	1.0	0.9	1.0	1.0	1.0	0.8	1.0	0.9	1.0	1.0	1.0
M00122	0.6	0.7	0.1	0.1	0.4	1.0	0.6	0.7	0.1	0.1	0.4	1.0	0.1	1.0	1.0	0.3	0.4	0.4	0.3	0.3	1.0	0.1	0.4	0.4	0.3	1.0	1.0	0.1	1.0	1.0	0.1	0.1	0.4	1.0	0.1	0.1	0.1	0.1	1.0	1.0	0.1	0.1	0.0	0.0	1.0	1.0	0.1	0.1	0.0
M00123	1.0	1.0	0.8	1.0	1.0	1.0	1.0	1.0	0.8	1.0	1.0	1.0	0.3	1.0	1.0	0.8	1.0	1.0	1.0	1.0	1.0	1.0	1.0	1.0	1.0	1.0	1.0	1.0	1.0	1.0	0.0	0.0	1.0	1.0	0.8	1.0	1.0	1.0	1.0	1.0	1.0	1.0	0.0	0.0	1.0	1.0	1.0	1.0	0.0
M00124	0.8	0.8	0.5	0.5	1.0	1.0	0.8	0.8	0.5	0.5	1.0	1.0	0.5	0.5	1.0	0.7	1.0	1.0	1.0	1.0	1.0	0.7	1.0	1.0	1.0	0.5	1.0	0.8	1.0	1.0	0.7	0.7	1.0	1.0	0.5	0.5	0.5	0.5	1.0	0.8	0.5	0.5	0.3	0.3	1.0	1.0	1.0	1.0	0.3
M00125	0.9	0.9	0.9	1.0	1.0	1.0	0.9	0.9	0.9	1.0	1.0	1.0	1.0	0.9	0.9	0.4	1.0	0.9	1.0	1.0	0.9	0.9	1.0	1.0	1.0	1.0	0.9	0.9	1.0	1.0	0.9	0.9	1.0	1.0	0.9	1.0	0.9	1.0	1.0	1.0	1.0	1.0	1.0	0.6	1.0	1.0	1.0	1.0	1.0
M00126	1.0	1.0	1.0	1.0	1.0	1.0	1.0	1.0	1.0	1.0	1.0	1.0	1.0	0.9	1.0	0.4	1.0	1.0	1.0	1.0	1.0	0.7	1.0	1.0	1.0	1.0	1.0	1.0	1.0	1.0	1.0	1.0	1.0	1.0	1.0	1.0	0.9	0.9	0.9	0.7	1.0	1.0	1.0	0.7	0.9	1.0	1.0	1.0	0.7
M00127	0.6	0.7	0.7	0.3	0.8	0.8	0.6	0.7	0.7	0.1	0.8	0.8	0.7	0.7	0.7	0.1	0.8	0.8	0.8	0.8	0.7	0.4	0.8	0.8	0.8	0.7	0.7	0.8	0.8	0.8	0.7	0.7	0.8	0.8	0.7	0.1	0.8	0.4	0.7	0.8	0.8	0.1	0.4	0.1	0.7	0.8	0.7	0.7	0.1
M00128	0.1	0.1	0.0	0.0	0.0	0.0	0.1	0.1	0.0	0.0	0.0	0.0	0.0	0.0	0.0	0.0	0.0	0.0	0.1	0.1	0.0	0.0	0.0	0.0	0.1	0.0	0.0	0.0	0.0	0.0	0.1	0.1	0.0	0.0	0.0	0.0	0.0	0.0	0.1	0.0	0.0	0.0	0.0	0.0	0.1	0.1	0.1	0.1	0.0
M00129	0.3	0.3	0.3	0.3	0.3	0.4	0.3	0.3	0.3	0.3	0.4	0.4	0.3	0.3	0.3	0.3	0.4	0.4	0.4	0.3	0.3	0.3	0.3	0.4	0.4	0.3	0.3	0.1	0.4	0.4	0.3	0.4	0.3	0.4	0.4	0.1	0.3	0.4	0.3	0.4	0.4	0.1	0.3	0.1	0.3	0.1	0.4	0.3	0.3
M00131	0.3	0.3	0.0	0.0	0.3	0.3	0.3	0.3	0.0	0.0	0.3	0.3	0.0	0.0	0.3	0.3	0.3	0.3	0.3	0.3	0.3	0.0	0.3	0.3	0.3	0.0	0.3	0.3	0.3	0.3	0.3	0.3	0.3	0.3	0.0	0.0	0.0	0.0	0.3	0.3	0.0	0.0	0.3	0.3	0.3	0.3	0.3	0.3	0.3
M00133	0.0	0.0	0.3	0.3	1.0	0.8	0.0	0.0	0.3	0.3	1.0	0.8	0.3	0.8	0.5	0.8	1.0	0.8	0.3	0.3	0.5	0.0	1.0	1.0	0.3	0.3	0.5	0.8	1.0	1.0	0.0	0.0	1.0	1.0	0.8	0.3	0.3	0.5	1.0	0.8	0.8	0.3	0.5	0.0	0.5	1.0	1.0	1.0	0.0
M00134	0.0	0.0	0.0	0.0	0.5	0.0	0.0	0.0	0.0	0.0	0.0	0.0	0.0	0.0	0.5	0.0	0.5	0.0	0.0	0.0	0.5	0.0	0.0	0.5	0.0	0.5	0.5	0.5	0.0	0.0	0.5	0.5	0.0	0.5	0.0	0.0	0.0	0.0	0.5	0.5	0.0	0.0	0.0	0.5	0.5	0.5	0.0	0.0	0.5
M00135	0.0	0.3	0.3	0.5	0.3	0.3	0.0	0.0	0.3	0.3	0.3	0.5	0.3	0.3	0.0	0.0	0.3	0.3	0.3	0.3	0.0	0.3	0.3	0.3	0.3	0.3	0.0	0.0	0.3	0.3	0.0	0.0	0.3	0.3	0.3	0.5	0.3	0.3	0.8	0.8	0.3	0.5	0.5	0.0	0.3	0.3	0.0	0.0	0.5
M00136	0.3	0.0	0.0	0.0	0.0	0.3	0.3	0.0	0.0	0.0	0.0	0.3	0.0	0.0	0.5	0.0	0.0	0.3	0.3	0.3	0.5	0.5	0.3	0.0	0.3	0.0	0.5	0.0	0.3	0.3	0.0	0.0	0.3	0.3	0.0	0.0	0.0	0.0	0.5	0.5	0.0	0.0	0.0	0.3	0.5	0.5	0.5	0.5	0.0
M00137	0.0	0.0	0.0	0.0	0.0	0.0	0.0	0.2	0.0	0.0	0.0	0.0	0.0	0.0	0.0	0.0	0.0	0.0	0.0	0.0	0.0	0.0	0.0	0.0	0.0	0.0	0.0	0.0	0.0	0.0	0.0	0.0	0.0	0.0	0.0	0.0	0.0	0.0	0.0	0.0	0.0	0.0	0.2	0.0	0.0	0.0	0.0	0.0	0.0
M00140	0.7	0.7	0.7	0.7	0.7	0.7	0.7	0.7	0.7	0.7	0.7	0.7	0.7	0.7	1.0	0.0	0.7	1.0	0.7	0.7	1.0	0.7	0.7	0.7	0.7	0.7	1.0	0.7	0.7	0.7	0.7	0.7	0.7	0.7	0.7	0.7	0.7	0.7	0.7	0.7	0.7	0.7	0.7	0.7	0.7	0.7	0.7	0.7	0.7
M00141	0.5	0.5	0.5	0.5	0.5	0.5	0.5	0.5	0.5	0.5	0.5	0.5	0.5	0.5	0.5	0.0	0.5	0.5	0.5	0.5	0.5	0.5	0.5	0.5	0.5	0.5	0.5	0.5	0.5	0.5	0.5	0.5	0.5	0.5	0.5	0.5	0.5	0.5	0.5	0.5	0.5	0.5	0.5	0.5	0.5	0.5	0.5	0.5	0.5
M00142	0.0	0.0	0.0	0.0	0.0	0.0	0.0	0.0	0.0	0.0	0.0	0.0	0.0	0.0	0.0	0.0	0.0	0.0	0.0	0.0	0.0	0.0	0.0	0.0	0.0	0.0	0.0	0.0	0.0	0.0	0.1	0.1	0.0	0.0	0.0	0.0	0.0	0.0	0.0	0.0	0.0	0.0	0.0	0.0	0.0	0.0	0.0	0.0	0.0
M00143	0.0	0.0	0.0	0.0	0.0	0.0	0.0	0.0	0.0	0.0	0.0	0.0	0.0	0.0	0.0	0.0	0.0	0.0	0.0	0.0	0.0	0.0	0.0	0.0	0.0	0.0	0.0	0.0	0.0	0.0	0.2	0.2	0.0	0.0	0.0	0.0	0.0	0.0	0.0	0.0	0.0	0.0	0.0	0.0	0.0	0.0	0.0	0.0	0.0
M00144	1.0	1.0	0.0	0.0	0.0	0.0	1.0	1.0	0.0	0.0	0.0	0.0	0.0	0.0	0.9	0.0	0.0	1.0	0.0	0.0	0.9	0.0	0.0	0.0	0.0	0.0	0.9	0.3	0.0	0.0	0.9	1.0	0.0	0.0	0.0	0.0	0.0	0.0	1.0	1.0	0.0	0.0	0.0	0.0	1.0	0.8	0.0	0.0	0.0
M00145	0.0	0.0	0.0	0.0	0.0	0.0	0.0	0.0	0.0	0.0	0.0	0.0	0.0	0.0	0.0	0.0	0.0	0.0	0.0	0.0	0.0	0.1	0.0	0.0	0.0	0.0	0.0	0.1	0.0	0.1	0.0	0.0	0.0	0.0	0.0	0.0	0.0	0.0	0.0	0.0	0.0	0.0	0.0	0.0	0.0	0.1	0.0	0.0	0.0
M00146	0.0	0.0	0.0	0.0	0.0	0.0	0.0	0.0	0.0	0.0	0.0	0.0	0.0	0.0	0.0	0.0	0.0	0.0	0.0	0.0	0.0	0.0	0.0	0.0	0.0	0.0	0.0	0.0	0.0	0.0	0.1	0.1	0.0	0.0	0.0	0.0	0.0	0.0	0.0	0.0	0.0	0.0	0.0	0.0	0.0	0.0	0.0	0.0	0.0
M00148	0.0	0.0	0.0	0.0	0.0	0.0	0.0	0.0	0.0	0.0	0.0	0.0	0.0	0.0	0.0	0.0	0.0	0.0	0.0	0.0	0.0	0.0	0.0	0.0	0.0	0.0	0.0	0.0	0.0	0.0	0.0	0.0	0.0	0.0	0.0	0.0	0.0	0.0	0.0	0.0	0.0	0.0	0.0	0.0	0.0	0.0	0.0	0.0	0.0
M00149	1.0	1.0	0.8	0.8	1.0	1.0	1.0	1.0	0.8	0.8	1.0	1.0	0.8	0.8	1.0	1.0	1.0	1.0	1.0	1.0	1.0	1.0	1.0	1.0	1.0	0.8	1.0	0.8	1.0	1.0	0.8	0.8	1.0	1.0	0.8	0.8	0.8	0.8	1.0	1.0	0.8	0.8	1.0	1.0	1.0	0.3	1.0	1.0	1.0
M00150	0.0	0.0	0.0	0.0	0.0	0.0	0.0	0.0	0.0	0.0	0.0	0.0	0.0	0.0	0.0	0.0	0.0	0.0	0.0	0.0	0.0	0.0	0.0	0.0	0.0	0.0	0.0	0.0	0.0	0.0	0.0	0.0	0.0	0.0	0.0	0.0	0.0	0.0	0.0	0.0	0.0	0.0	0.0	0.0	0.0	0.0	0.0	0.0	0.0
M00151	0.0	0.0	0.0	0.0	1.0	1.0	0.0	0.0	0.0	0.0	1.0	1.0	0.0	0.0	1.0	1.0	1.0	1.0	1.0	1.0	1.0	1.0	1.0	1.0	1.0	0.0	1.0	1.0	1.0	1.0	1.0	1.0	1.0	1.0	0.0	0.0	0.0	0.0	1.0	1.0	0.0	0.0	1.0	1.0	1.0	1.0	1.0	1.0	1.0
M00152	0.0	0.0	0.0	0.0	0.3	0.3	0.0	0.0	0.0	0.0	0.3	0.3	0.0	0.0	0.3	0.3	0.3	0.3	0.3	0.3	0.3	0.3	0.3	0.3	0.3	0.0	0.3	0.3	0.3	0.3	0.3	0.3	0.3	0.3	0.0	0.0	0.0	0.0	0.3	0.3	0.0	0.0	0.0	0.0	0.3	0.3	0.3	0.3	0.0
M00153	1.0	1.0	0.7	0.7	1.0	0.7	1.0	1.0	0.7	0.7	1.0	0.7	0.7	0.7	0.7	0.7	1.0	0.7	1.0	1.0	0.7	0.7	1.0	1.0	1.0	0.7	0.7	0.7	1.0	0.7	0.0	1.0	1.0	1.0	0.7	0.0	0.7	0.7	1.0	1.0	0.7	0.7	0.7	0.7	0.7	0.7	1.0	1.0	0.7
M00154	0.1	0.1	0.1	0.1	0.2	0.2	0.1	0.1	0.1	0.1	0.2	0.2	0.1	0.1	0.1	0.2	0.2	0.2	0.2	0.2	0.1	0.0	0.2	0.2	0.2	0.1	0.1	0.2	0.2	0.2	0.2	0.2	0.2	0.2	0.1	0.1	0.1	0.1	0.2	0.2	0.1	0.1	0.1	0.1	0.2	0.2	0.2	0.2	0.1
M00155	0.0	0.0	0.7	1.0	1.0	1.0	0.0	0.0	0.7	1.0	1.0	1.0	1.0	1.0	1.0	0.7	1.0	1.0	1.0	1.0	1.0	0.0	1.0	1.0	1.0	1.0	1.0	0.7	1.0	1.0	1.0	1.0	1.0	1.0	0.7	1.0	1.0	1.0	1.0	1.0	1.0	1.0	1.0	1.0	1.0	1.0	1.0	1.0	1.0
M00156	0.0	0.0	1.0	1.0	1.0	1.0	0.0	0.0	1.0	1.0	1.0	1.0	1.0	1.0	1.0	1.0	1.0	1.0	0.8	0.8	1.0	1.0	1.0	1.0	0.8	1.0	1.0	1.0	1.0	1.0	0.0	0.0	1.0	1.0	1.0	1.0	1.0	1.0	1.0	1.0	1.0	1.0	0.0	0.0	1.0	0.8	0.0	0.0	0.0
M00157	1.0	1.0	0.8	1.0	1.0	1.0	1.0	1.0	0.8	1.0	1.0	1.0	1.0	1.0	1.0	0.0	1.0	1.0	1.0	1.0	1.0	0.0	1.0	1.0	1.0	1.0	1.0	0.8	1.0	1.0	0.9	1.0	1.0	1.0	0.9	1.0	1.0	1.0	1.0	1.0	1.0	1.0	0.9	0.3	1.0	1.0	1.0	1.0	1.0
M00158	0.0	0.0	0.0	0.0	0.0	0.0	0.0	0.0	0.0	0.0	0.0	0.0	0.0	0.0	0.0	0.0	0.0	0.0	0.0	0.0	0.0	0.0	0.0	0.0	0.0	0.0	0.0	0.0	0.0	0.0	0.0	0.0	0.0	0.0	0.0	0.0	0.0	0.0	0.0	0.0	0.0	0.0	0.0	0.0	0.0	0.0	0.0	0.0	0.0
M00159	0.0	0.0	0.0	0.0	0.0	0.0	0.0	0.0	0.0	0.0	0.0	0.0	0.0	0.0	0.0	0.0	0.0	0.0	0.0	0.0	0.0	0.0	0.0	0.0	0.0	0.0	0.0	0.0	0.0	0.0	0.0	0.0	0.0	0.0	0.0	0.0	0.1	0.0	0.0	0.0	0.0	0.0	0.0	0.1	0.0	0.0	0.0	0.0	0.0
M00161	0.0	0.0	0.0	0.0	0.0	0.0	0.0	0.0	0.0	0.0	0.0	0.0	0.0	0.0	0.0	0.0	0.0	0.0	0.0	0.0	0.0	0.0	0.0	0.0	0.0	0.0	0.0	0.0	0.0	0.0	0.0	0.0	0.0	0.0	0.0	0.0	0.0	0.0	0.0	0.0	0.0	0.0	0.0	0.0	0.0	0.0	0.0	0.0	0.0
M00162	0.0	0.0	0.0	0.0	0.0	0.0	0.0	0.0	0.0	0.0	0.0	0.0	0.0	0.0	0.0	0.0	0.0	0.0	0.0	0.0	0.0	0.0	0.0	0.0	0.0	0.0	0.0	0.0	0.0	0.0	0.0	0.0	0.0	0.0	0.0	0.0	0.0	0.0	0.0	0.0	0.0	0.0	0.0	0.0	0.0	0.0	0.0	0.0	0.0
M00165	0.7	0.7	0.7	0.7	0.8	0.8	0.7	0.7	0.7	0.7	0.8	0.8	0.7	0.7	0.7	0.2	0.8	0.8	0.8	0.8	0.7	0.5	0.8	0.8	0.8	0.7	0.7	0.7	0.8	0.8	0.7	0.7	0.8	0.8	0.7	0.7	0.7	0.7	0.7	0.7	0.7	0.7	0.7	0.7	0.7	0.7	0.7	0.7	0.7
M00166	0.5	0.5	0.5	0.5	0.8	0.8	0.5	0.5	0.5	0.5	0.8	0.8	0.5	0.5	0.8	0.3	0.8	0.8	0.8	0.8	0.8	0.5	0.8	0.8	0.8	0.5	0.8	0.8	0.8	0.8	0.5	0.5	0.8	0.8	0.5	0.5	0.5	0.5	0.5	0.5	0.5	0.5	0.5	0.5	0.5	0.5	0.8	0.8	0.5
M00167	0.9	0.9	0.9	0.9	0.9	0.9	0.9	0.9	0.9	0.9	0.9	0.9	0.9	0.9	0.7	0.1	0.9	0.9	0.9	0.9	0.7	0.6	0.9	0.9	0.9	0.9	0.7	0.7	0.9	0.9	0.9	0.9	0.9	0.9	0.9	0.9	0.9	0.9	0.9	0.9	0.9	0.9	0.9	0.9	0.9	0.9	0.7	0.7	0.9
M00168	1.0	1.0	1.0	1.0	0.5	0.5	1.0	1.0	1.0	1.0	0.5	0.5	1.0	1.0	0.5	0.5	0.5	0.0	0.5	0.5	0.5	0.5	0.5	0.5	0.5	1.0	0.5	0.5	0.5	0.5	1.0	1.0	0.5	0.5	1.0	1.0	0.5	0.5	0.5	0.5	1.0	1.0	1.0	1.0	0.5	0.5	0.5	0.5	0.5
M00169	0.5	0.5	0.0	0.0	0.5	0.5	0.5	0.5	0.5	0.0	0.5	0.5	0.5	0.5	0.5	0.0	0.5	0.5	0.5	0.5	0.5	0.5	0.5	0.5	0.5	0.5	0.5	0.5	0.5	0.5	0.5	0.5	0.5	0.5	0.5	0.0	0.0	0.5	0.5	0.5	0.5	0.5	0.0	0.0	0.5	0.5	0.5	0.5	0.0
M00170	0.3	0.3	0.5	0.5	0.5	0.5	0.3	0.3	0.5	0.5	0.5	0.5	0.5	0.5	0.5	0.3	0.5	0.3	0.5	0.5	0.5	0.3	0.5	0.5	0.5	0.5	0.5	0.5	0.5	0.5	0.3	0.3	0.5	0.5	0.5	0.5	0.3	0.3	0.5	0.5	0.5	0.5	0.3	0.3	0.5	0.5	0.5	0.5	0.3
M00171	0.1	0.1	0.1	0.1	0.1	0.1	0.1	0.1	0.1	0.1	0.1	0.1	0.1	0.1	0.1	0.1	0.1	0.0	0.1	0.1	0.1	0.1	0.1	0.1	0.1	0.1	0.1	0.1	0.1	0.1	0.3	0.3	0.1	0.1	0.1	0.1	0.0	0.0	0.1	0.1	0.1	0.1	0.1	0.1	0.1	0.1	0.1	0.1	0.1
M00172	0.5	0.5	0.3	0.3	0.5	0.5	0.5	0.5	0.5	0.3	0.5	0.5	0.5	0.5	0.5	0.3	0.5	0.3	0.5	0.5	0.5	0.5	0.5	0.5	0.5	0.5	0.5	0.5	0.5	0.5	0.5	0.5	0.5	0.5	0.5	0.3	0.0	0.3	0.5	0.5	0.5	0.5	0.3	0.3	0.5	0.5	0.5	0.5	0.3
M00173	0.7	0.6	0.6	0.6	0.6	0.6	0.7	0.7	0.5	0.6	0.6	0.6	0.6	0.6	0.5	0.4	0.6	0.5	0.6	0.5	0.5	0.6	0.6	0.6	0.6	0.7	0.5	0.5	0.6	0.6	0.7	0.7	0.6	0.6	0.6	0.6	0.6	0.6	0.6	0.5	0.7	0.5	0.6	0.5	0.6	0.6	0.6	0.6	0.5
M00174	0.0	0.0	0.0	0.0	0.0	0.0	0.0	0.0	0.0	0.0	0.0	0.0	0.0	0.0	0.0	0.0	0.0	0.0	0.0	0.0	0.0	0.0	0.0	0.0	0.0	0.0	0.0	0.0	0.0	0.0	0.0	0.0	0.0	0.0	0.0	0.0	0.0	0.0	0.0	0.0	0.0	0.0	0.0	0.0	0.0	0.0	0.0	0.0	0.0
M00175	0.0	0.0	0.0	0.0	0.0	0.0	0.0	0.0	0.0	0.0	0.0	0.0	0.0	0.0	0.0	0.0	0.0	0.0	0.0	0.0	0.0	0.0	0.0	0.0	0.0	0.0	0.0	0.0	0.0	0.0	0.0	0.0	0.0	0.0	0.0	0.0	0.0	0.0	0.0	0.0	0.0	0.0	0.0	0.0	0.0	0.0	0.0	0.0	0.0
M00176	0.9	1.0	0.6	0.9	1.0	1.0	0.9	1.0	0.6	0.9	1.0	1.0	0.9	0.9	0.8	0.8	1.0	1.0	1.0	1.0	0.8	0.8	1.0	1.0	1.0	0.9	0.8	0.8	1.0	1.0	0.8	0.8	1.0	1.0	0.6	0.9	0.6	0.6	0.8	1.0	0.9	0.9	0.9	0.0	1.0	0.5	0.8	0.8	0.0
M00307	1.0	1.0	1.0	1.0	1.0	1.0	1.0	1.0	1.0	1.0	1.0	1.0	1.0	1.0	1.0	0.5	1.0	1.0	1.0	1.0	1.0	1.0	1.0	1.0	1.0	1.0	1.0	1.0	1.0	1.0	1.0	1.0	1.0	1.0	1.0	1.0	1.0	1.0	1.0	1.0	1.0	1.0	1.0	0.7	1.0	0.7	1.0	1.0	1.0
M00308	0.4	0.4	0.8	0.8	0.8	0.6	0.4	0.4	0.8	0.8	0.8	0.6	0.8	0.8	0.6	0.4	0.8	0.6	0.8	0.8	0.6	0.6	0.8	0.8	0.8	0.8	0.6	0.4	0.8	0.8	0.8	0.8	0.8	0.6	0.8	0.4	0.4	0.4	0.6	0.6	0.8	0.8	0.8	0.4	0.6	0.6	0.8	0.8	0.4
M00309	0.0	0.0	0.0	0.0	0.0	0.0	0.0	0.0	0.0	0.0	0.0	0.0	0.0	0.0	0.0	0.0	0.0	0.0	0.0	0.0	0.0	0.0	0.0	0.0	0.0	0.0	0.0	0.0	0.0	0.0	0.0	0.0	0.0	0.0	0.0	0.0	0.0	0.0	0.0	0.0	0.0	0.0	0.0	0.0	0.0	0.0	0.0	0.0	0.0
M00338	0.0	0.0	1.0	1.0	0.0	0.0	0.0	0.0	1.0	1.0	0.0	0.0	0.5	0.5	0.0	0.0	0.0	0.0	0.0	0.0	0.0	0.0	0.0	0.0	0.0	1.0	0.0	0.0	0.0	0.0	1.0	1.0	0.0	0.0	1.0	1.0	1.0	1.0	1.0	0.0	1.0	1.0	0.5	0.0	0.0	0.0	0.0	0.0	0.5
M00344	0.8	0.5	0.5	0.5	0.5	0.5	0.8	0.5	0.5	0.5	0.5	0.5	0.5	0.5	0.3	0.0	0.5	0.5	0.3	0.3	0.3	0.3	0.5	0.5	0.3	0.5	0.3	0.0	0.5	0.5	0.5	0.5	0.5	0.5	0.5	0.5	0.5	0.8	0.5	0.5	0.5	0.5	0.3	0.3	0.5	0.5	0.5	0.3	0.3
M00345	0.3	0.3	1.0	1.0	0.3	0.3	0.3	0.3	0.7	0.7	0.3	0.3	0.7	0.7	0.3	0.0	0.3	0.3	0.0	0.0	0.3	0.3	0.3	0.3	0.0	0.7	0.3	0.0	0.3	0.3	0.3	0.3	0.3	0.3	1.0	0.7	0.7	0.7	0.3	0.3	1.0	0.7	0.7	0.3	0.3	0.3	0.3	0.3	0.3
M00346	0.6	0.4	0.4	0.4	0.6	0.6	0.6	0.4	0.4	0.4	0.4	0.4	0.6	0.4	0.6	0.2	0.6	0.6	0.7	0.6	0.6	0.4	0.4	0.4	0.7	0.6	0.6	0.4	0.4	0.4	0.4	0.4	0.4	0.4	0.4	0.4	0.3	0.3	0.4	0.6	0.4	0.4	0.4	0.4	0.6	0.6	0.4	0.4	0.3
M00356	0.0	0.0	0.2	0.2	0.0	0.0	0.0	0.0	0.2	0.2	0.0	0.0	0.2	0.2	0.0	0.0	0.0	0.0	0.0	0.0	0.0	0.0	0.0	0.0	0.0	0.2	0.0	0.0	0.0	0.0	0.0	0.0	0.0	0.0	0.2	0.2	0.2	0.2	0.0	0.0	0.2	0.2	0.0	0.0	0.0	0.0	0.0	0.0	0.0
M00357	0.2	0.2	0.3	0.3	0.2	0.2	0.2	0.2	0.3	0.3	0.2	0.2	0.3	0.3	0.2	0.2	0.2	0.2	0.2	0.2	0.2	0.2	0.2	0.2	0.2	0.3	0.2	0.2	0.2	0.2	0.2	0.2	0.2	0.2	0.3	0.3	0.3	0.3	0.2	0.2	0.3	0.3	0.2	0.2	0.2	0.2	0.3	0.3	0.2
M00358	0.0	0.0	0.0	0.0	0.0	0.0	0.0	0.0	0.0	0.0	0.0	0.0	0.0	0.0	0.0	0.0	0.0	0.0	0.0	0.0	0.0	0.0	0.0	0.0	0.0	0.0	0.0	0.0	0.0	0.0	0.0	0.0	0.0	0.0	0.0	0.0	0.0	0.0	0.0	0.0	0.0	0.0	0.3	0.3	0.0	0.0	0.0	0.0	0.3
M00364	0.0	0.0	1.0	1.0	0.5	0.5	0.0	0.0	0.5	1.0	0.5	0.5	0.5	1.0	0.5	0.5	0.5	1.0	0.5	0.5	0.5	0.5	0.5	0.5	0.5	1.0	0.5	0.0	0.5	0.5	1.0	1.0	0.5	0.5	0.5	0.5	0.5	1.0	1.0	1.0	1.0	1.0	1.0	1.0	1.0	1.0	1.0	1.0	1.0
M00365	0.0	0.0	1.0	1.0	0.0	0.0	0.0	0.0	0.5	1.0	0.0	0.0	0.5	1.0	0.0	0.0	0.0	0.5	0.0	0.0	0.0	0.0	0.0	0.0	0.0	1.0	0.0	0.0	0.0	0.0	0.5	0.5	0.0	0.0	0.5	0.5	0.5	1.0	0.5	0.5	1.0	1.0	1.0	1.0	0.5	0.5	0.5	0.5	1.0
M00366	0.0	0.0	0.3	0.3	0.0	0.0	0.0	0.0	0.3	0.3	0.0	0.0	0.3	0.3	0.3	0.0	0.0	0.3	0.0	0.0	0.3	0.3	0.0	0.0	0.0	0.3	0.3	0.0	0.0	0.0	0.3	0.3	0.0	0.3	0.3	0.3	0.3	0.3	0.5	0.5	0.3	0.3	0.3	0.3	0.5	0.5	0.5	0.5	0.3
M00367	0.0	0.0	0.3	0.3	0.0	0.0	0.0	0.0	0.3	0.3	0.0	0.0	0.3	0.3	0.0	0.0	0.0	0.3	0.0	0.0	0.0	0.0	0.0	0.0	0.0	0.3	0.0	0.0	0.0	0.0	0.3	0.3	0.0	0.0	0.3	0.3	0.3	0.3	0.3	0.3	0.3	0.3	0.3	0.3	0.3	0.3	0.3	0.3	0.3
M00368	0.3	0.3	0.3	0.3	0.3	0.3	0.3	0.3	0.3	0.3	0.3	0.3	0.3	0.3	0.3	0.0	0.3	0.3	0.3	0.3	0.3	0.3	0.3	0.3	0.3	0.3	0.3	0.0	0.3	0.3	0.3	0.3	0.3	0.3	0.3	0.3	0.3	0.3	0.3	0.3	0.3	0.3	0.3	0.3	0.3	0.3	0.3	0.3	0.3
M00372	0.0	0.0	0.2	0.2	0.0	0.0	0.0	0.0	0.2	0.2	0.0	0.0	0.2	0.2	0.0	0.0	0.0	0.0	0.0	0.0	0.0	0.0	0.0	0.0	0.0	0.2	0.0	0.0	0.0	0.0	0.2	0.2	0.0	0.0	0.2	0.2	0.2	0.2	0.0	0.0	0.2	0.2	0.0	0.0	0.0	0.0	0.0	0.0	0.0
M00373	0.1	0.2	0.3	0.3	0.1	0.3	0.1	0.1	0.3	0.3	0.1	0.3	0.3	0.3	0.2	0.1	0.1	0.1	0.1	0.1	0.2	0.2	0.1	0.1	0.1	0.3	0.2	0.2	0.1	0.3	0.5	0.5	0.1	0.1	0.3	0.3	0.3	0.3	0.2	0.2	0.3	0.3	0.1	0.1	0.2	0.2	0.3	0.3	0.1
M00374	0.5	0.5	0.4	0.5	0.4	0.4	0.5	0.5	0.4	0.4	0.4	0.4	0.4	0.4	0.4	0.3	0.4	0.3	0.4	0.4	0.4	0.4	0.4	0.4	0.4	0.4	0.4	0.3	0.4	0.4	0.4	0.4	0.4	0.4	0.4	0.5	0.3	0.3	0.4	0.4	0.4	0.4	0.4	0.5	0.4	0.3	0.4	0.4	0.3
M00375	0.1	0.1	0.1	0.1	0.1	0.1	0.1	0.1	0.1	0.1	0.1	0.1	0.1	0.1	0.1	0.1	0.1	0.1	0.1	0.1	0.1	0.1	0.1	0.1	0.1	0.1	0.1	0.1	0.1	0.1	0.1	0.1	0.1	0.1	0.1	0.1	0.1	0.1	0.1	0.1	0.1	0.1	0.1	0.1	0.1	0.1	0.1	0.1	0.1
M00376	0.2	0.2	0.4	0.4	0.2	0.3	0.2	0.2	0.4	0.4	0.2	0.3	0.4	0.4	0.2	0.2	0.2	0.2	0.2	0.2	0.2	0.1	0.2	0.2	0.2	0.4	0.2	0.1	0.2	0.3	0.4	0.4	0.2	0.2	0.4	0.4	0.4	0.4	0.2	0.3	0.4	0.4	0.2	0.2	0.2	0.2	0.2	0.2	0.2
M00377	0.3	0.3	0.3	0.3	0.1	0.1	0.3	0.3	0.3	0.3	0.1	0.1	0.3	0.3	0.4	0.0	0.1	0.3	0.3	0.3	0.4	0.3	0.1	0.1	0.3	0.3	0.4	0.1	0.1	0.1	0.3	0.3	0.1	0.1	0.3	0.3	0.1	0.3	0.3	0.3	0.3	0.3	0.3	0.1	0.3	0.1	0.3	0.3	0.3
M00378	0.0	0.0	0.0	0.0	0.0	0.0	0.0	0.0	0.0	0.0	0.0	0.0	0.0	0.0	0.0	0.0	0.0	0.0	0.0	0.0	0.0	0.0	0.0	0.0	0.0	0.0	0.0	0.0	0.0	0.0	0.0	0.0	0.0	0.0	0.0	0.0	0.0	0.0	0.0	0.0	0.0	0.0	0.0	0.8	0.0	0.0	0.0	0.0	0.0
M00417	1.0	1.0	0.0	0.0	1.0	1.0	1.0	1.0	0.0	0.0	1.0	1.0	0.0	0.0	0.0	0.0	1.0	0.0	1.0	1.0	0.0	0.0	0.0	1.0	1.0	0.0	0.0	0.0	0.0	1.0	1.0	1.0	0.0	1.0	0.0	0.0	0.0	0.0	0.0	1.0	0.0	0.0	0.0	0.0	0.0	1.0	1.0	1.0	0.0
M00418	0.0	0.0	0.0	0.0	0.0	0.0	0.0	0.0	0.0	0.0	0.0	0.0	0.0	0.0	0.0	0.0	0.0	0.0	0.0	0.0	0.0	0.0	0.0	0.0	0.0	0.0	0.0	0.0	0.0	0.0	0.0	0.0	0.0	0.0	0.0	0.0	0.0	0.0	0.0	0.0	0.0	0.0	0.0	0.0	0.0	0.0	0.0	0.0	0.0
M00432	1.0	1.0	1.0	1.0	1.0	1.0	1.0	1.0	1.0	1.0	1.0	1.0	1.0	1.0	1.0	0.5	1.0	1.0	1.0	0.8	1.0	1.0	1.0	1.0	1.0	1.0	1.0	1.0	1.0	1.0	0.7	1.0	1.0	1.0	1.0	1.0	0.0	1.0	1.0	1.0	1.0	1.0	1.0	1.0	1.0	1.0	1.0	1.0	1.0
M00433	0.0	0.0	0.0	0.3	0.0	0.0	0.0	0.0	0.0	0.3	0.0	0.0	0.3	0.3	0.0	0.0	0.0	0.0	0.0	0.0	0.0	0.0	0.0	0.0	0.0	0.3	0.0	0.0	0.0	0.0	0.0	0.0	0.0	0.0	0.0	0.3	0.3	0.3	0.0	0.0	0.3	0.3	0.0	0.0	0.0	0.0	0.0	0.0	0.0
M00525	0.7	0.7	0.6	0.7	0.7	0.7	0.7	0.7	0.6	0.7	0.7	0.7	0.7	0.7	0.7	0.2	0.7	0.7	0.7	0.7	0.7	0.3	0.7	0.7	0.7	0.7	0.7	0.7	0.7	0.7	0.7	0.7	0.7	0.7	0.6	0.7	0.7	0.7	0.7	0.7	0.7	0.7	0.7	0.7	0.7	0.7	0.7	0.7	0.7
M00526	0.8	1.0	0.8	0.8	0.8	0.8	0.8	0.8	0.8	0.8	0.8	0.8	0.8	0.8	0.8	0.2	0.8	0.8	0.8	0.8	0.8	0.5	0.8	0.8	0.8	0.8	0.8	0.8	0.8	0.8	0.8	0.8	0.8	0.8	0.8	0.8	0.8	0.8	0.8	0.8	0.8	0.8	0.8	0.8	0.8	0.8	0.8	0.8	0.8
M00527	0.9	0.9	1.0	1.0	0.9	0.9	0.9	0.9	1.0	1.0	0.9	0.9	1.0	1.0	0.9	0.3	0.9	0.9	0.9	0.9	0.9	0.4	0.9	0.9	0.9	1.0	0.9	0.9	0.9	0.9	0.9	0.9	0.9	0.9	1.0	1.0	0.9	1.0	0.9	0.9	1.0	1.0	0.9	0.9	0.9	0.9	0.9	0.9	0.9
M00529	0.0	0.0	0.0	0.0	0.0	0.0	0.0	0.0	0.0	0.8	0.0	0.0	0.4	0.4	0.0	0.6	0.0	1.0	0.0	0.0	0.0	0.0	0.0	0.0	0.0	0.4	0.0	0.5	0.0	0.0	0.0	0.0	0.0	0.0	0.3	0.3	0.0	0.0	0.4	0.0	0.6	0.3	0.0	0.0	0.0	0.5	0.0	0.0	0.0
M00530	0.5	0.0	0.5	0.3	0.5	0.0	0.5	0.5	0.5	0.5	0.5	0.0	0.5	1.0	0.5	0.2	0.5	1.0	0.5	0.5	0.5	0.0	0.0	0.5	0.5	1.0	0.5	1.0	0.0	0.0	0.0	0.0	0.0	0.0	1.0	0.0	0.0	0.0	1.0	0.5	1.0	0.5	0.5	0.0	0.5	1.0	0.5	0.5	0.5
M00531	0.5	0.0	0.5	0.0	0.5	0.0	0.5	0.5	0.5	0.0	0.5	0.0	0.5	0.5	0.5	0.0	0.5	0.5	0.5	0.5	0.5	0.0	0.0	0.5	0.5	0.5	0.5	0.5	0.0	0.0	0.0	0.0	0.0	0.0	0.5	0.0	0.0	0.0	0.5	0.5	0.5	0.5	0.0	0.0	0.0	0.5	0.5	0.5	0.0
M00532	0.3	0.3	0.3	0.2	0.4	0.5	0.3	0.2	0.3	0.3	0.4	0.4	0.2	0.2	0.3	0.0	0.4	0.4	0.5	0.5	0.3	0.3	0.4	0.4	0.5	0.4	0.3	0.1	0.4	0.4	0.4	0.2	0.4	0.4	0.3	0.2	0.3	0.3	0.2	0.2	0.3	0.2	0.2	0.2	0.2	0.3	0.3	0.3	0.2
M00533	0.3	0.0	0.0	0.0	0.3	0.3	0.3	0.3	0.0	0.0	0.3	0.3	0.0	0.0	0.0	0.0	0.3	0.3	0.0	0.0	0.0	0.0	0.3	0.3	0.0	0.3	0.0	0.0	0.3	0.3	0.0	0.0	0.3	0.3	0.0	0.0	0.0	0.0	0.0	0.3	0.0	0.0	0.5	0.3	0.0	0.0	0.3	0.3	0.5
M00534	0.2	0.0	0.0	0.0	0.0	0.0	0.2	0.0	0.0	0.0	0.0	0.0	0.0	0.0	0.2	0.0	0.0	0.0	0.0	0.0	0.2	0.0	0.0	0.0	0.0	0.0	0.2	0.0	0.0	0.0	0.0	0.0	0.0	0.0	0.0	0.0	0.0	0.0	0.2	0.2	0.0	0.0	0.0	0.0	0.2	0.2	0.0	0.0	0.0
M00535	0.7	0.7	1.0	1.0	0.7	0.7	0.7	0.7	1.0	1.0	0.7	0.7	1.0	1.0	0.7	0.2	0.7	0.7	0.7	0.5	0.7	0.7	0.7	0.7	0.7	0.7	0.7	0.7	0.7	0.7	0.7	0.7	0.7	0.7	1.0	1.0	0.0	0.7	0.7	0.7	1.0	1.0	0.7	0.7	0.7	0.7	0.7	0.7	0.7
M00537	0.0	0.0	0.0	0.0	0.0	0.0	0.0	0.0	0.0	0.0	0.0	0.0	0.3	0.0	0.3	0.0	0.0	0.0	0.0	0.0	0.3	0.0	0.0	0.0	0.0	0.3	0.3	0.0	0.0	0.0	0.0	0.0	0.0	0.0	0.0	0.0	0.0	0.0	0.0	0.0	0.0	0.0	0.0	0.0	0.0	0.0	0.0	0.0	0.0
M00538	0.0	0.0	0.0	0.0	0.0	0.0	0.0	0.0	0.0	0.0	0.0	0.0	0.3	0.0	0.3	0.0	0.0	0.0	0.0	0.0	0.3	0.0	0.0	0.0	0.0	0.3	0.3	0.0	0.0	0.0	0.0	0.0	0.0	0.0	0.0	0.0	0.0	0.0	0.0	0.0	0.0	0.0	0.0	0.0	0.0	0.0	0.0	0.0	0.0
M00539	0.0	0.0	0.0	0.0	0.0	0.0	0.0	0.0	0.0	0.0	0.0	0.0	0.0	0.0	0.0	0.0	0.0	0.0	0.0	0.0	0.0	0.0	0.0	0.0	0.0	0.0	0.0	0.0	0.0	0.0	0.0	0.0	0.0	0.0	0.0	0.0	0.0	0.0	0.0	0.0	0.0	0.0	0.0	0.0	0.0	0.0	0.0	0.0	0.0
M00540	0.0	0.0	0.0	0.0	0.0	0.0	0.0	0.0	0.0	0.0	0.0	0.0	0.0	0.0	0.0	0.0	0.0	0.0	0.0	0.0	0.0	0.0	0.0	0.0	0.0	0.0	0.0	0.0	0.0	0.0	0.0	0.0	0.0	0.0	0.0	0.0	0.0	0.0	0.0	0.0	0.0	0.0	0.0	0.0	0.0	0.0	0.0	0.0	0.0
M00542	0.0	0.0	0.0	0.0	0.0	0.0	0.0	0.0	0.0	0.0	0.0	0.0	0.0	0.0	0.0	0.0	0.0	0.0	0.0	0.0	0.0	0.0	0.0	0.0	0.0	0.0	0.0	0.0	0.0	0.0	0.0	0.0	0.0	0.0	0.0	0.0	0.0	0.0	0.0	0.0	0.0	0.0	0.0	0.0	0.0	0.0	0.0	0.0	0.0
M00544	0.0	0.0	0.0	0.0	0.0	0.0	0.0	0.0	0.0	0.0	0.0	0.0	0.0	0.0	0.0	0.0	0.0	0.0	0.0	0.0	0.0	0.0	0.0	0.0	0.0	0.0	0.0	0.0	0.0	0.0	0.0	0.0	0.0	0.0	0.0	0.0	0.0	0.0	0.0	0.0	0.0	0.0	0.0	0.0	0.0	0.0	0.0	0.0	0.0
M00545	0.0	0.7	0.0	0.2	0.0	0.0	0.0	0.1	0.0	0.2	0.0	0.0	0.2	0.3	0.3	0.0	0.0	0.0	0.0	0.0	0.3	0.0	0.0	0.0	0.0	0.2	0.3	0.0	0.0	0.0	0.0	0.0	0.0	0.0	0.0	0.2	0.2	0.2	0.2	0.2	0.2	0.2	0.0	0.0	0.0	0.2	0.0	0.0	0.0
M00546	0.2	0.0	0.2	0.0	0.7	0.0	0.2	0.8	0.2	0.0	0.7	0.2	0.0	0.0	0.7	0.5	0.7	1.0	0.7	0.7	0.7	0.0	0.2	0.7	0.7	0.2	0.7	0.6	0.2	0.2	0.2	0.0	0.2	0.0	0.0	0.0	0.0	0.0	0.8	0.7	0.0	0.0	0.8	0.7	0.8	0.8	0.7	0.7	0.0
M00548	0.0	1.0	0.0	0.0	0.0	0.0	0.0	0.0	0.0	0.0	0.0	0.0	0.0	0.0	1.0	0.0	0.0	0.0	0.0	0.0	1.0	0.0	0.0	0.0	0.0	0.0	1.0	0.0	0.0	0.0	0.0	0.0	0.0	0.0	0.0	0.0	0.0	0.0	0.0	0.0	0.0	0.0	0.0	0.0	0.0	0.0	0.0	0.0	0.0
M00549	0.7	0.7	0.7	0.7	1.0	1.0	0.7	0.7	0.7	0.7	1.0	1.0	0.0	0.0	0.7	1.0	1.0	1.0	0.7	0.7	0.7	0.7	0.7	1.0	0.7	0.3	0.7	0.7	1.0	1.0	0.7	1.0	0.7	1.0	0.3	0.7	0.3	0.3	0.7	1.0	0.3	0.7	1.0	1.0	0.7	0.7	1.0	1.0	1.0
M00550	0.0	0.0	0.0	0.4	0.0	0.0	0.0	0.0	0.2	0.0	0.0	0.0	0.2	0.0	0.0	0.0	0.0	0.0	0.0	0.0	0.0	0.0	0.0	0.0	0.0	0.2	0.0	0.0	0.0	0.0	0.0	0.0	0.0	0.2	0.0	0.0	0.0	0.0	0.0	0.0	0.2	0.2	0.2	0.0	0.0	0.0	0.0	0.0	0.4
M00551	1.0	1.0	0.0	0.0	0.0	0.0	1.0	1.0	0.0	0.0	0.0	0.0	0.0	0.0	1.0	0.5	0.0	0.0	0.0	0.0	1.0	0.0	0.0	0.0	0.0	0.0	1.0	0.0	0.0	0.0	0.0	0.0	0.0	0.0	0.0	0.0	0.0	0.0	1.0	0.0	0.0	0.0	0.0	0.0	0.0	0.0	0.0	0.0	0.0
M00552	0.4	0.4	0.6	0.4	1.0	0.6	0.4	0.4	0.4	0.4	1.0	0.6	0.6	0.6	0.4	0.2	1.0	0.6	1.0	0.6	0.4	0.4	0.6	0.8	1.0	0.8	0.4	0.4	0.6	0.6	0.4	0.4	0.6	0.6	0.8	0.4	0.4	0.4	0.4	0.4	0.8	0.4	0.4	0.4	0.4	0.4	1.0	1.0	0.4
M00554	0.0	0.0	0.5	0.5	1.0	1.0	0.0	0.0	0.5	0.5	1.0	0.0	1.0	1.0	0.0	0.0	1.0	0.0	1.0	1.0	0.0	0.0	0.0	1.0	1.0	1.0	0.0	0.0	0.0	0.0	0.0	0.0	0.0	0.0	1.0	1.0	0.0	0.0	0.0	0.0	1.0	1.0	1.0	1.0	0.0	0.0	0.0	0.0	1.0
M00555	1.0	1.0	0.0	0.5	1.0	1.0	1.0	1.0	0.0	0.0	1.0	1.0	0.0	0.0	1.0	1.0	1.0	1.0	1.0	1.0	1.0	0.0	1.0	1.0	1.0	0.0	1.0	1.0	1.0	1.0	0.0	0.0	1.0	1.0	0.0	0.5	0.0	0.0	0.5	1.0	0.0	0.5	0.5	0.5	1.0	1.0	1.0	1.0	0.0
M00563	0.0	0.0	0.1	0.1	0.0	0.0	0.0	0.0	0.1	0.1	0.0	0.0	0.1	0.1	0.0	0.0	0.0	0.0	0.0	0.0	0.0	0.0	0.0	0.0	0.0	0.1	0.0	0.0	0.0	0.0	0.0	0.0	0.0	0.0	0.1	0.1	0.1	0.1	0.0	0.0	0.1	0.1	0.0	0.0	0.0	0.0	0.0	0.0	0.0
M00564	0.0	0.0	0.0	0.0	0.0	0.0	0.0	0.0	0.0	0.0	0.0	0.0	0.0	0.0	0.0	0.0	0.0	0.0	0.0	0.0	0.0	0.0	0.0	0.0	0.0	0.0	0.0	0.0	0.0	0.0	0.0	0.0	0.0	0.0	0.0	0.0	0.0	0.0	0.0	0.0	0.0	0.0	0.0	0.0	0.0	0.0	0.0	0.0	0.0
M00565	0.0	0.0	0.3	0.3	0.7	0.5	0.0	0.0	0.3	0.3	0.7	0.5	0.5	0.5	0.0	0.2	0.7	0.7	0.5	0.5	0.0	0.5	0.7	0.7	0.5	0.5	0.0	0.5	0.7	0.7	0.0	0.0	0.7	0.7	0.3	0.3	0.2	0.2	0.0	0.0	0.3	0.3	0.3	0.8	0.0	0.0	0.0	0.0	0.8
M00567	0.0	0.0	0.1	0.1	0.0	0.0	0.0	0.0	0.1	0.1	0.0	0.0	0.1	0.1	0.0	0.0	0.0	0.0	0.0	0.0	0.0	0.0	0.0	0.0	0.0	0.1	0.0	0.0	0.0	0.0	0.0	0.0	0.0	0.0	0.1	0.1	0.1	0.1	0.0	0.0	0.1	0.1	0.0	0.1	0.0	0.0	0.0	0.0	0.0
M00568	1.0	1.0	0.0	0.0	0.0	0.0	1.0	1.0	0.0	0.0	0.0	0.3	0.0	0.0	1.0	1.0	0.0	0.0	0.0	0.0	1.0	0.0	0.0	0.0	0.0	0.0	1.0	0.0	0.3	0.0	0.0	0.0	0.0	0.3	0.0	0.0	0.0	0.0	1.0	0.3	0.0	0.0	0.0	0.0	0.3	0.3	0.0	0.0	0.3
M00569	0.1	0.8	0.0	0.2	0.2	0.1	0.1	0.1	0.0	0.0	0.2	0.2	0.0	0.3	1.0	0.0	0.0	0.1	0.1	0.0	1.0	0.1	0.0	0.0	0.1	0.1	1.0	0.1	0.0	0.1	0.0	0.0	0.0	0.0	0.0	0.0	0.3	0.4	0.6	0.6	0.0	0.0	0.2	0.2	0.1	0.0	0.1	0.1	0.2
M00570	1.0	1.0	1.0	1.0	1.0	1.0	1.0	1.0	1.0	1.0	1.0	1.0	1.0	1.0	1.0	0.2	1.0	1.0	1.0	1.0	1.0	0.8	1.0	1.0	1.0	1.0	1.0	0.8	1.0	1.0	0.9	1.0	1.0	1.0	1.0	1.0	0.2	1.0	1.0	1.0	1.0	0.8	1.0	1.0	1.0	1.0	1.0	1.0	1.0
M00572	0.8	0.8	0.5	0.7	0.8	0.8	0.8	1.0	0.5	0.7	0.8	0.8	0.7	0.7	0.8	0.7	0.8	0.8	0.8	0.8	0.8	1.0	0.8	0.8	0.8	0.7	0.8	0.7	0.8	0.8	0.7	0.7	0.8	0.8	0.5	0.7	0.7	0.7	1.0	0.8	0.7	0.7	0.3	0.3	1.0	1.0	0.8	1.0	0.3
M00573	0.6	0.6	0.4	0.6	0.6	0.6	0.6	0.6	0.4	0.6	0.6	0.6	0.2	0.6	0.6	0.6	0.6	0.6	0.6	0.6	0.6	0.6	0.6	0.6	0.6	0.6	0.6	0.6	0.6	0.6	0.0	0.0	0.6	0.6	0.4	0.6	0.6	0.6	0.6	0.6	0.6	0.6	0.0	0.0	0.6	0.6	0.6	0.6	0.0
M00575	0.2	0.2	0.2	0.2	0.2	0.2	0.2	0.0	0.2	0.2	0.2	0.6	0.2	0.2	0.2	0.0	0.2	0.2	0.2	0.2	0.2	0.2	0.2	0.2	0.2	0.2	0.2	0.0	0.2	0.2	0.2	0.2	0.2	0.2	0.2	0.2	0.2	0.2	0.2	0.2	0.2	0.2	0.0	0.0	0.6	0.2	0.2	0.2	0.0
M00577	0.8	0.8	0.6	0.8	0.8	0.8	0.8	0.8	0.6	0.8	0.8	0.8	0.2	0.8	0.8	0.6	0.8	0.8	0.8	0.8	0.8	0.8	0.8	0.8	0.8	0.8	0.8	0.8	0.8	0.8	0.0	0.0	0.8	0.8	0.6	0.8	0.8	0.8	0.8	0.8	0.8	0.8	0.0	0.0	0.8	0.8	0.8	0.8	0.0
M00579	1.0	1.0	1.0	1.0	1.0	1.0	1.0	1.0	0.0	1.0	1.0	1.0	1.0	1.0	0.0	1.0	1.0	1.0	1.0	1.0	0.0	1.0	1.0	1.0	1.0	1.0	0.0	1.0	1.0	1.0	0.0	0.0	1.0	1.0	1.0	1.0	0.0	0.0	1.0	1.0	1.0	1.0	1.0	1.0	1.0	1.0	1.0	1.0	1.0
M00580	0.5	0.5	1.0	1.0	0.5	0.5	0.5	0.5	0.5	0.5	0.5	0.5	0.0	0.0	0.5	0.5	0.5	0.5	0.5	0.5	0.5	0.0	0.5	0.5	0.5	0.0	0.5	0.5	0.5	0.5	0.5	0.5	0.5	0.5	1.0	0.0	0.0	0.0	0.5	0.5	1.0	0.0	0.0	0.0	0.5	0.5	0.5	0.5	0.0
M00595	0.0	0.0	0.0	0.0	0.0	0.0	0.0	0.0	0.0	0.2	0.0	0.0	0.0	0.0	0.0	0.0	0.0	0.0	0.0	0.0	0.0	0.0	0.0	0.0	0.0	0.0	0.0	0.0	0.0	0.0	0.0	0.2	0.0	0.0	0.0	0.0	0.2	0.0	0.2	0.2	0.0	0.0	0.0	0.0	0.0	0.0	0.0	0.0	0.0
M00596	0.0	0.0	0.0	0.0	0.0	0.0	0.0	0.0	0.0	0.0	0.0	0.0	0.0	0.0	0.0	0.0	0.0	0.0	0.0	0.0	0.0	0.0	0.0	0.0	0.0	0.0	0.0	0.0	0.0	0.0	0.0	0.0	0.0	0.0	0.0	0.0	0.0	0.0	0.0	0.0	0.0	0.0	0.0	0.0	0.0	0.0	0.0	0.0	0.0
M00597	0.0	0.0	0.0	0.0	0.0	0.0	0.0	0.0	0.0	0.0	0.0	0.0	0.0	0.0	0.0	0.0	0.0	0.0	0.0	0.0	0.0	0.0	0.0	0.0	0.0	0.0	0.0	0.0	0.0	0.0	0.0	0.0	0.0	0.0	0.0	0.0	0.0	0.0	0.0	0.0	0.0	0.0	0.0	0.0	0.0	0.0	0.0	0.0	0.0
M00609	0.3	0.3	0.2	0.2	0.3	0.3	0.3	0.3	0.2	0.2	0.3	0.3	0.2	0.2	0.2	0.0	0.3	0.3	0.3	0.3	0.2	0.2	0.3	0.3	0.3	0.2	0.2	0.0	0.3	0.3	0.2	0.3	0.3	0.3	0.2	0.2	0.2	0.2	0.2	0.2	0.2	0.2	0.3	0.3	0.2	0.2	0.5	0.5	0.3
M00611	0.4	0.4	0.4	0.4	0.4	0.4	0.4	0.4	0.4	0.4	0.4	0.4	0.4	0.4	0.4	0.1	0.4	0.4	0.4	0.4	0.4	0.3	0.4	0.4	0.4	0.4	0.4	0.4	0.4	0.4	0.4	0.4	0.4	0.4	0.4	0.4	0.4	0.4	0.4	0.4	0.4	0.4	0.4	0.4	0.4	0.4	0.4	0.4	0.4
M00612	0.4	0.4	0.4	0.4	0.4	0.4	0.4	0.4	0.4	0.4	0.4	0.4	0.4	0.4	0.4	0.1	0.4	0.4	0.4	0.4	0.4	0.3	0.4	0.4	0.4	0.4	0.4	0.4	0.4	0.4	0.4	0.4	0.4	0.4	0.4	0.4	0.4	0.4	0.4	0.4	0.4	0.4	0.4	0.4	0.4	0.4	0.4	0.4	0.4
M00613	0.1	0.1	0.2	0.2	0.1	0.2	0.1	0.1	0.2	0.2	0.1	0.2	0.2	0.2	0.1	0.1	0.1	0.1	0.1	0.1	0.1	0.1	0.1	0.1	0.1	0.2	0.1	0.1	0.1	0.2	0.2	0.2	0.1	0.1	0.2	0.2	0.2	0.2	0.1	0.2	0.2	0.2	0.1	0.1	0.1	0.1	0.1	0.1	0.1
M00614	0.4	0.3	0.3	0.3	0.3	0.3	0.4	0.4	0.2	0.3	0.3	0.3	0.3	0.3	0.3	0.2	0.3	0.3	0.3	0.3	0.3	0.3	0.3	0.3	0.3	0.4	0.3	0.3	0.3	0.3	0.4	0.4	0.3	0.3	0.3	0.3	0.3	0.3	0.3	0.3	0.4	0.3	0.3	0.3	0.3	0.3	0.3	0.3	0.3
M00615	0.8	0.0	0.8	0.0	0.8	0.0	0.8	0.8	0.8	0.0	0.8	0.0	0.8	0.8	0.8	0.5	0.8	0.8	0.8	0.8	0.8	0.3	0.0	0.8	0.8	0.8	0.8	0.8	0.0	0.0	0.0	0.0	0.0	0.0	0.8	0.0	0.0	0.0	0.8	0.8	0.8	0.8	0.5	0.0	0.5	0.8	0.8	0.8	0.0
M00616	0.8	0.9	0.3	0.4	0.5	0.5	0.8	0.9	0.3	0.4	0.5	0.5	0.4	0.4	0.4	0.7	0.5	0.5	0.5	0.5	0.4	0.8	0.5	0.5	0.5	0.4	0.4	0.8	0.5	0.5	0.4	0.4	0.5	0.5	0.3	0.4	0.3	0.3	0.8	0.9	0.4	0.4	0.4	0.0	0.5	0.6	0.4	0.4	0.0
M00617	0.2	0.2	0.3	0.3	0.2	0.2	0.2	0.2	0.3	0.3	0.2	0.2	0.3	0.3	0.2	0.2	0.2	0.2	0.2	0.2	0.2	0.2	0.2	0.2	0.2	0.3	0.2	0.2	0.2	0.2	0.2	0.2	0.2	0.2	0.3	0.3	0.3	0.3	0.2	0.2	0.3	0.3	0.2	0.2	0.2	0.2	0.3	0.3	0.2
M00618	0.6	0.6	0.6	0.6	0.6	0.6	0.6	0.6	0.1	0.6	0.6	0.6	0.6	0.6	0.2	0.5	0.6	0.6	0.6	0.6	0.2	0.6	0.6	0.6	0.6	0.6	0.2	0.6	0.6	0.6	0.1	0.1	0.6	0.6	0.6	0.6	0.1	0.1	0.6	0.6	0.6	0.6	0.6	0.6	0.6	0.6	0.6	0.6	0.6
M00620	0.3	0.3	0.3	0.3	0.1	0.1	0.3	0.3	0.3	0.3	0.1	0.1	0.3	0.3	0.3	0.0	0.1	0.1	0.2	0.1	0.3	0.1	0.1	0.1	0.2	0.3	0.3	0.1	0.1	0.1	0.3	0.3	0.1	0.1	0.3	0.3	0.3	0.3	0.3	0.3	0.3	0.3	0.3	0.3	0.3	0.3	0.3	0.3	0.1
M00622	0.0	0.0	0.0	0.2	0.0	0.0	0.0	0.0	0.0	0.2	0.0	0.0	0.0	0.0	0.2	0.0	0.0	0.0	0.0	0.0	0.2	0.0	0.0	0.0	0.0	0.0	0.2	0.0	0.0	0.0	0.0	0.2	0.0	0.0	0.0	0.0	0.0	0.0	0.0	0.0	0.0	0.0	0.0	0.0	0.0	0.2	0.0	0.0	0.0
M00623	0.0	0.0	0.0	0.0	0.0	0.0	0.0	0.0	0.0	0.0	0.0	0.0	0.0	0.0	0.0	0.0	0.0	0.0	0.0	0.0	0.0	0.0	0.0	0.0	0.0	0.0	0.0	0.0	0.0	0.0	0.0	0.0	0.0	0.0	0.0	0.0	0.0	0.0	0.0	0.0	0.0	0.0	0.0	0.0	0.0	0.0	0.0	0.0	0.0
M00627	0.0	0.0	0.7	1.0	0.7	0.7	0.0	0.0	0.7	1.0	0.7	0.7	0.7	0.3	0.3	0.0	0.7	1.0	0.7	0.7	0.3	0.0	0.7	0.7	0.7	0.7	0.3	0.0	0.7	0.7	0.3	0.3	0.7	0.7	1.0	1.0	1.0	1.0	0.0	0.3	1.0	1.0	0.0	0.7	0.0	0.3	0.3	0.3	0.3
M00631	0.0	0.0	1.0	1.0	0.4	0.2	0.0	0.0	1.0	0.6	0.4	0.2	1.0	1.0	0.2	0.2	0.4	0.2	0.4	0.8	0.2	0.2	0.4	0.4	0.4	0.8	0.2	0.0	0.4	0.4	0.8	0.8	0.4	0.3	1.0	0.0	0.0	0.0	0.2	0.2	1.0	0.6	0.4	0.0	0.2	0.2	0.6	0.4	0.0
M00632	0.3	0.3	0.8	0.8	1.0	1.0	0.3	0.3	0.8	0.8	1.0	0.3	1.0	1.0	0.3	0.3	1.0	0.3	1.0	1.0	0.3	0.3	0.3	1.0	1.0	1.0	0.3	0.3	0.3	0.3	0.3	0.0	0.3	0.5	1.0	1.0	0.3	0.3	0.3	0.5	1.0	1.0	1.0	1.0	0.3	0.3	0.3	0.3	1.0
M00633	0.0	0.3	0.3	0.3	0.0	0.0	0.0	0.0	0.3	0.3	0.0	0.0	0.3	0.3	0.0	0.0	0.0	0.0	0.0	0.0	0.0	0.3	0.0	0.0	0.0	0.0	0.0	0.0	0.0	0.0	0.0	0.0	0.0	0.0	0.3	0.3	0.0	0.0	0.0	0.0	0.3	0.3	0.0	0.0	0.0	0.0	0.0	0.0	0.0
M00637	0.0	0.0	0.0	0.0	0.0	0.0	0.0	0.0	0.0	0.0	0.0	0.0	0.0	0.0	0.0	0.0	0.0	0.0	0.0	0.0	0.0	0.0	0.0	0.0	0.0	0.0	0.0	0.0	0.0	0.0	0.0	0.0	0.0	0.0	0.0	0.0	0.0	0.0	0.0	0.0	0.0	0.0	0.0	0.0	0.0	0.0	0.0	0.0	0.0
M00638	0.0	0.0	0.0	0.0	0.0	0.0	0.0	0.0	0.0	0.0	0.0	0.0	0.0	0.0	0.0	0.0	0.0	0.0	0.0	0.0	0.0	0.0	0.0	0.0	0.0	0.0	0.0	0.0	0.0	0.0	0.0	0.0	0.0	0.0	0.0	0.0	0.0	0.0	0.0	0.0	0.0	0.0	0.0	0.0	0.0	0.0	0.0	0.0	0.0
M00639	0.0	0.0	0.0	0.0	0.0	0.0	0.0	0.0	0.0	0.0	0.0	0.0	0.0	0.0	0.0	0.0	0.0	0.5	0.0	0.0	0.0	0.0	0.0	0.0	0.0	0.0	0.0	0.0	0.5	0.0	0.0	0.0	0.0	0.0	0.0	0.0	0.0	0.0	0.0	0.0	0.0	0.0	0.0	0.0	0.0	0.0	0.0	0.0	0.0
M00641	0.5	0.5	0.0	0.0	0.8	0.5	0.5	0.5	0.0	0.0	0.8	0.5	0.0	0.0	0.5	0.5	0.3	0.5	0.3	0.3	0.5	0.5	0.8	0.8	0.3	0.0	0.5	0.5	0.3	0.3	0.0	0.0	0.8	0.3	0.0	0.0	0.0	0.0	1.0	1.0	0.0	0.0	0.0	0.5	1.0	1.0	0.8	0.8	0.0
M00642	1.0	1.0	0.0	0.0	0.0	0.0	1.0	1.0	0.0	0.0	0.0	0.0	0.0	0.0	0.0	0.0	0.0	0.5	0.5	0.5	0.0	0.0	0.0	0.5	0.5	0.0	0.0	0.0	0.5	0.0	0.0	0.5	0.0	0.0	0.0	0.0	0.0	0.0	1.0	1.0	0.0	0.0	0.0	0.0	1.0	1.0	0.5	0.5	0.0
M00643	0.2	0.2	0.2	0.2	0.2	0.2	0.2	0.2	0.2	0.2	0.2	0.2	0.2	0.0	0.0	0.2	0.2	0.2	0.2	0.2	0.0	0.0	0.2	0.2	0.2	0.0	0.0	0.2	0.2	0.0	0.0	0.0	0.2	0.2	0.2	0.0	0.2	0.2	0.2	0.2	0.2	0.2	0.0	0.0	0.2	0.2	0.0	0.0	0.0
M00649	0.0	0.0	0.0	0.0	0.0	0.0	0.0	0.0	0.0	0.0	0.0	0.0	0.0	0.0	0.0	0.0	0.0	0.0	0.0	0.0	0.0	0.0	0.0	0.0	0.0	0.0	0.0	0.0	0.0	0.0	0.7	0.7	0.0	0.0	0.0	0.0	0.0	0.0	0.0	1.0	0.0	0.0	0.0	0.0	1.0	0.0	0.0	0.0	0.0
M00651	0.1	0.1	0.3	0.3	0.1	0.3	0.1	0.1	0.3	0.3	0.1	0.3	0.3	0.3	0.0	0.0	0.1	0.1	0.1	0.1	0.0	0.1	0.1	0.1	0.1	0.3	0.0	0.0	0.3	0.1	0.1	0.1	0.1	0.3	0.4	0.3	0.3	0.3	0.1	0.1	0.4	0.3	0.4	0.1	0.1	0.3	0.3	0.3	0.1
M00660	0.0	0.0	0.0	0.0	0.0	0.0	0.0	0.0	0.0	0.0	0.0	0.0	0.0	0.0	0.0	0.0	0.0	0.0	0.0	0.0	0.0	0.0	0.0	0.0	0.0	0.0	0.0	0.0	0.0	0.0	0.0	0.0	0.0	0.0	0.0	0.0	0.0	0.0	0.0	0.0	0.0	0.0	0.0	0.0	0.0	0.0	0.0	0.0	0.0
M00664	0.0	0.0	0.0	0.0	0.0	0.0	0.0	0.0	0.0	0.0	0.0	0.0	0.0	0.0	0.0	0.0	0.0	0.0	0.0	0.0	0.0	0.0	0.0	0.0	0.0	0.0	0.0	0.0	0.0	0.0	0.0	0.0	0.0	0.0	0.0	0.0	0.0	0.0	0.3	0.0	0.0	0.0	0.0	0.0	0.3	0.3	0.0	0.0	0.0
M00673	0.0	0.0	0.1	0.0	0.0	0.0	0.0	0.0	0.0	0.0	0.0	0.0	0.0	0.0	0.0	0.0	0.0	0.0	0.0	0.0	0.0	0.0	0.0	0.0	0.0	0.0	0.0	0.0	0.0	0.0	0.0	0.0	0.0	0.0	0.0	0.1	0.0	0.0	0.0	0.0	0.0	0.0	0.1	0.0	0.0	0.0	0.0	0.0	0.0
M00696	0.2	0.2	0.2	0.2	0.2	0.2	0.2	0.0	0.2	0.2	0.2	0.2	0.2	0.2	0.2	0.0	0.2	0.2	0.2	0.2	0.2	0.2	0.2	0.2	0.2	0.2	0.2	0.0	0.2	0.2	0.2	0.2	0.2	0.2	0.2	0.2	0.2	0.2	0.2	0.2	0.2	0.2	0.0	0.0	0.2	0.2	0.2	0.2	0.0
M00697	0.2	0.2	0.2	0.2	0.2	0.2	0.2	0.0	0.2	0.2	0.2	0.2	0.2	0.2	0.2	0.0	0.2	0.2	0.2	0.2	0.2	0.2	0.2	0.2	0.2	0.2	0.2	0.0	0.2	0.2	0.2	0.2	0.2	0.2	0.2	0.2	0.2	0.2	0.2	0.2	0.2	0.2	0.0	0.0	0.2	0.7	0.2	0.2	0.0
M00698	0.0	0.0	0.0	0.0	0.5	0.5	0.0	1.0	0.0	0.0	0.5	0.5	0.0	0.0	0.5	0.0	0.5	0.0	0.0	0.5	0.5	0.5	0.5	0.5	0.0	0.0	0.5	0.0	0.0	0.0	0.5	0.0	0.5	0.5	0.0	0.0	0.0	0.0	0.7	0.7	0.0	0.0	0.0	0.0	0.7	0.7	0.0	0.0	0.0
M00700	0.0	0.0	0.0	0.0	0.0	0.0	0.0	0.0	0.0	0.0	0.0	0.0	0.0	0.0	0.0	0.0	0.0	0.0	0.0	0.0	0.0	0.0	0.0	0.0	0.0	0.0	0.0	0.0	0.0	0.5	0.0	0.0	0.0	0.0	0.0	0.0	0.0	0.0	0.0	0.0	0.0	0.0	0.0	0.0	0.0	0.0	0.0	0.0	0.0
M00704	0.0	0.0	0.0	0.0	0.0	0.0	0.0	0.0	0.0	0.0	0.0	0.0	0.0	0.0	0.0	0.0	0.0	0.0	0.0	0.0	0.0	0.0	0.0	0.0	0.0	0.0	0.0	0.0	0.0	0.5	0.0	0.0	0.0	0.0	0.0	0.0	0.0	0.0	0.0	0.0	0.0	0.0	0.0	0.0	0.0	0.0	0.0	0.0	0.0
M00705	0.0	0.0	0.0	0.5	0.0	0.0	0.0	0.0	0.0	0.5	0.5	0.0	0.0	0.0	0.0	0.0	0.0	0.0	0.0	0.0	0.0	0.0	0.0	0.0	0.0	1.0	0.0	0.0	0.0	0.0	0.0	0.0	0.0	0.0	0.0	0.0	0.0	0.0	0.0	0.0	0.5	0.0	0.0	0.0	0.0	0.0	0.0	0.0	0.0
M00714	0.5	0.0	0.0	0.0	0.0	0.0	0.5	0.5	0.0	0.0	0.0	0.0	0.0	0.0	0.0	0.0	0.0	0.0	0.0	0.0	0.0	0.0	0.0	0.0	0.0	0.0	0.0	0.0	0.0	0.0	0.0	0.0	0.0	0.0	0.0	0.0	0.0	0.0	0.0	0.0	0.0	0.0	0.5	0.5	0.0	0.0	0.0	0.0	0.5
M00718	0.5	0.5	0.3	0.3	0.5	0.5	0.5	0.5	0.3	0.3	0.5	0.5	0.3	0.2	0.2	0.5	0.5	0.5	0.5	0.5	0.2	0.0	0.5	0.5	0.5	0.0	0.2	0.5	0.5	0.3	0.2	0.2	0.5	0.5	0.3	0.2	0.3	0.3	0.5	0.5	0.3	0.3	0.0	0.0	0.5	0.5	0.3	0.3	0.0
M00725	0.0	0.0	0.0	0.0	0.0	0.1	0.0	0.0	0.0	0.0	0.0	0.1	0.0	0.1	0.0	0.0	0.0	0.1	0.0	0.0	0.0	0.0	0.1	0.0	0.0	0.1	0.0	0.0	0.0	0.1	0.0	0.0	0.1	0.0	0.0	0.1	0.0	0.0	0.0	0.0	0.0	0.0	0.0	0.0	0.0	0.0	0.0	0.0	0.0
M00726	0.0	0.0	0.0	0.0	0.0	0.0	0.0	0.0	0.0	0.0	0.0	0.0	0.0	0.0	0.0	0.0	0.0	0.0	0.0	0.0	0.0	0.0	0.0	0.0	0.0	0.0	0.0	0.0	0.0	0.0	0.3	0.3	0.0	0.0	0.0	0.0	0.0	0.0	0.0	0.3	0.0	0.0	0.3	0.3	0.0	0.0	0.0	0.0	0.0
M00736	0.0	0.0	0.0	0.0	0.0	0.1	0.0	0.0	0.0	0.0	0.0	0.1	0.0	0.0	0.1	0.0	0.0	0.0	0.0	0.0	0.1	0.0	0.0	0.0	0.0	0.0	0.1	0.0	0.1	0.0	0.0	0.0	0.0	0.0	0.0	0.0	0.0	0.0	0.0	0.1	0.0	0.0	0.0	0.0	0.0	0.0	0.0	0.0	0.0
M00740	0.5	0.2	0.3	0.4	0.3	0.2	0.5	0.5	0.3	0.4	0.3	0.2	0.2	0.3	0.2	0.1	0.3	0.2	0.2	0.2	0.2	0.1	0.3	0.3	0.2	0.3	0.2	0.3	0.3	0.3	0.4	0.4	0.3	0.3	0.3	0.4	0.3	0.4	0.3	0.2	0.4	0.4	0.3	0.2	0.2	0.2	0.3	0.3	0.2
M00741	0.0	0.0	0.8	0.7	0.0	0.3	0.0	0.0	0.7	0.8	0.0	0.3	0.8	0.8	0.3	0.0	0.0	0.0	0.0	0.0	0.3	0.0	0.0	0.0	0.0	0.8	0.3	0.0	0.0	0.3	1.0	1.0	0.0	0.0	0.7	0.7	0.8	0.8	0.0	0.0	0.7	0.7	0.2	0.0	0.0	0.0	0.0	0.0	0.2
M00744	0.0	0.0	0.0	0.0	0.7	0.7	0.0	0.0	0.0	0.0	0.7	0.7	0.0	0.0	0.3	0.3	0.7	0.7	0.7	0.7	0.3	0.3	0.7	0.7	0.7	0.0	0.3	0.3	0.7	0.7	0.3	0.3	0.7	0.7	0.0	0.0	0.0	0.0	0.3	0.7	0.0	0.0	0.0	0.0	0.7	0.3	0.3	0.3	0.0
M00745	0.5	1.0	0.0	0.0	0.5	0.5	0.5	1.0	0.0	0.0	0.5	0.5	0.0	0.0	0.5	0.5	0.0	0.5	0.0	0.0	0.5	0.5	0.5	0.5	0.0	0.0	0.5	0.5	0.0	0.0	0.0	0.0	0.5	0.0	0.0	0.0	0.0	0.0	1.0	1.0	0.0	0.0	0.0	0.5	1.0	1.0	0.5	0.5	0.0
M00761	0.0	0.0	0.0	0.0	0.0	0.0	0.0	0.0	0.0	0.0	0.0	0.0	0.0	0.0	0.0	0.0	0.0	0.0	0.0	0.0	0.0	0.0	0.0	0.0	0.0	0.0	0.0	0.0	0.0	0.0	0.0	0.0	0.0	0.0	0.0	0.0	0.0	0.0	0.0	0.0	0.0	0.0	0.0	0.0	0.0	0.0	0.0	0.0	0.0
M00763	0.0	0.0	0.0	0.0	0.0	0.0	0.0	0.0	0.0	0.0	0.0	0.0	0.0	0.0	0.0	0.0	0.0	0.0	0.0	0.0	0.0	0.0	0.0	0.0	0.0	0.0	0.0	0.0	0.0	0.0	0.0	0.2	0.0	0.0	0.0	0.0	0.0	0.0	0.0	0.0	0.0	0.0	0.0	0.0	0.0	0.0	0.0	0.0	0.0
M00769	0.0	0.3	0.0	0.0	0.0	0.0	0.0	0.0	0.0	0.0	0.0	0.0	0.0	0.0	0.3	0.0	0.0	0.0	0.0	0.0	0.3	0.0	0.0	0.0	0.0	0.0	0.3	0.3	0.0	0.3	0.0	0.0	0.0	0.0	0.0	0.0	0.0	0.0	0.3	0.3	0.0	0.0	0.0	0.0	0.3	0.3	0.0	0.0	0.0
M00778	0.0	0.0	0.0	0.3	0.3	0.3	0.0	0.0	0.0	0.0	0.3	0.3	0.3	0.3	0.0	0.0	0.3	0.3	0.3	0.3	0.0	0.0	0.3	0.3	0.3	0.3	0.0	0.0	0.3	0.3	0.0	0.0	0.3	0.3	0.3	0.0	0.0	0.0	0.3	0.3	0.3	0.0	0.0	0.0	0.3	0.3	0.3	0.3	0.0
M00780	0.0	0.0	0.0	0.0	0.0	0.0	0.0	0.0	0.0	0.0	0.0	0.0	0.1	0.0	0.0	0.0	0.0	0.1	0.0	0.0	0.0	0.0	0.0	0.0	0.0	0.0	0.0	0.0	0.0	0.0	0.0	0.0	0.0	0.0	0.0	0.0	0.0	0.0	0.0	0.0	0.0	0.0	0.0	0.0	0.0	0.0	0.0	0.0	0.0
M00789	0.0	0.0	0.0	0.0	0.2	0.2	0.0	0.2	0.0	0.0	0.2	0.2	0.0	0.0	0.0	0.0	0.2	0.2	0.2	0.2	0.0	0.0	0.2	0.2	0.2	0.0	0.0	0.0	0.2	0.2	0.0	0.2	0.2	0.2	0.0	0.0	0.0	0.0	0.0	0.0	0.0	0.0	0.0	0.0	0.0	0.0	0.0	0.0	0.0
M00790	0.0	0.0	0.0	0.0	0.3	0.3	0.0	0.3	0.0	0.0	0.3	0.3	0.0	0.0	0.0	0.0	0.3	0.5	0.3	0.3	0.0	0.0	0.3	0.3	0.3	0.0	0.0	0.0	0.3	0.3	0.0	0.3	0.3	0.3	0.0	0.0	0.0	0.0	0.0	0.0	0.0	0.0	0.0	0.0	0.0	0.0	0.0	0.0	0.0
M00793	0.7	0.7	1.0	1.0	1.0	0.8	0.7	0.0	1.0	1.0	0.0	0.8	1.0	1.0	1.0	0.3	1.0	0.7	1.0	1.0	1.0	0.8	0.0	0.7	1.0	1.0	1.0	0.3	0.3	1.0	0.0	0.0	0.0	0.8	1.0	1.0	1.0	1.0	1.0	1.0	1.0	1.0	1.0	0.0	1.0	1.0	1.0	0.8	1.0
M00798	0.0	0.0	0.0	0.0	0.0	0.0	0.0	0.0	0.0	0.0	0.0	0.0	0.0	0.0	0.0	0.0	0.0	0.0	0.0	0.0	0.0	0.0	0.0	0.0	0.0	0.0	0.0	0.0	0.0	0.0	0.0	0.0	0.0	0.0	0.0	0.0	0.0	0.0	0.0	0.0	0.0	0.0	0.0	0.0	0.0	0.0	0.0	0.0	0.0
M00799	0.0	0.0	0.0	0.0	0.0	0.0	0.0	0.0	0.0	0.0	0.0	0.0	0.0	0.0	0.0	0.0	0.0	0.0	0.0	0.0	0.0	0.0	0.0	0.0	0.0	0.0	0.0	0.0	0.0	0.0	0.0	0.0	0.0	0.0	0.0	0.0	0.0	0.0	0.0	0.0	0.0	0.0	0.0	0.0	0.0	0.0	0.0	0.0	0.0
M00800	0.0	0.0	0.0	0.0	0.0	0.0	0.0	0.0	0.0	0.0	0.0	0.0	0.0	0.0	0.0	0.0	0.0	0.0	0.0	0.0	0.0	0.0	0.0	0.0	0.0	0.0	0.0	0.0	0.0	0.0	0.0	0.0	0.0	0.0	0.0	0.0	0.0	0.0	0.0	0.0	0.0	0.0	0.0	0.0	0.0	0.0	0.0	0.0	0.0
M00801	0.0	0.0	0.0	0.0	0.0	0.0	0.0	0.0	0.0	0.0	0.0	0.0	0.0	0.0	0.0	0.0	0.0	0.0	0.0	0.0	0.0	0.0	0.0	0.0	0.0	0.0	0.0	0.0	0.0	0.0	0.0	0.0	0.0	0.0	0.0	0.0	0.0	0.0	0.0	0.0	0.0	0.0	0.0	0.0	0.0	0.0	0.0	0.0	0.0
M00802	0.0	0.0	0.0	0.0	0.0	0.0	0.0	0.0	0.0	0.0	0.0	0.0	0.0	0.0	0.0	0.0	0.0	0.0	0.0	0.0	0.0	0.0	0.0	0.0	0.0	0.0	0.0	0.0	0.0	0.0	0.0	0.0	0.0	0.0	0.0	0.0	0.0	0.0	0.0	0.0	0.0	0.0	0.0	0.0	0.0	0.0	0.0	0.0	0.0
M00803	0.0	0.0	0.0	0.0	0.0	0.0	0.0	0.0	0.0	0.0	0.0	0.0	0.0	0.0	0.0	0.0	0.0	0.0	0.0	0.0	0.0	0.0	0.0	0.0	0.0	0.0	0.0	0.0	0.0	0.0	0.0	0.0	0.0	0.0	0.0	0.0	0.0	0.0	0.0	0.0	0.0	0.0	0.0	0.0	0.0	0.0	0.0	0.0	0.0
M00804	0.0	0.0	0.0	0.0	0.0	0.0	0.0	0.0	0.0	0.0	0.0	0.0	0.0	0.0	0.0	0.2	0.0	0.0	0.0	0.0	0.0	0.0	0.0	0.0	0.0	0.0	0.0	0.3	0.0	0.0	0.0	0.0	0.0	0.0	0.0	0.0	0.0	0.0	0.3	0.0	0.0	0.0	0.0	0.0	0.0	0.3	0.0	0.0	0.0
M00823	0.0	0.0	0.0	0.0	0.0	0.0	0.0	0.0	0.0	0.0	0.0	0.0	0.1	0.0	0.0	0.0	0.0	0.2	0.0	0.0	0.0	0.0	0.0	0.0	0.0	0.0	0.0	0.0	0.0	0.0	0.0	0.0	0.0	0.0	0.0	0.0	0.0	0.0	0.0	0.0	0.0	0.0	0.0	0.0	0.0	0.0	0.0	0.0	0.0
M00824	0.0	0.0	0.1	0.1	0.0	0.0	0.0	0.0	0.1	0.1	0.0	0.0	0.1	0.1	0.0	0.0	0.0	0.0	0.0	0.0	0.0	0.0	0.0	0.0	0.0	0.1	0.0	0.0	0.0	0.0	0.0	0.1	0.0	0.0	0.1	0.1	0.0	0.1	0.0	0.0	0.1	0.1	0.0	0.0	0.0	0.1	0.0	0.0	0.0
M00830	0.0	0.0	0.0	0.0	0.0	0.0	0.0	0.0	0.0	0.0	0.0	0.0	0.0	0.0	0.0	0.0	0.0	0.0	0.0	0.0	0.0	0.0	0.0	0.0	0.0	0.0	0.0	0.0	0.0	0.0	0.0	0.0	0.0	0.0	0.0	0.0	0.0	0.0	0.0	0.0	0.0	0.0	0.0	0.0	0.0	0.0	0.0	0.0	0.0
M00835	0.1	0.1	0.1	0.1	0.1	0.1	0.1	0.1	0.1	0.1	0.1	0.1	0.0	0.1	0.1	0.1	0.1	0.1	0.1	0.1	0.1	0.1	0.1	0.1	0.1	0.1	0.1	0.1	0.1	0.1	0.0	0.0	0.1	0.1	0.1	0.1	0.0	0.0	0.1	0.1	0.1	0.0	0.1	0.1	0.1	0.1	0.0	0.0	0.1
M00837	0.0	0.0	0.0	0.0	0.0	0.4	0.0	0.0	0.0	0.0	0.0	0.3	0.0	0.0	0.0	0.0	0.0	0.9	0.0	0.0	0.0	0.0	0.0	0.0	0.0	0.0	0.0	0.0	0.0	0.0	0.0	0.0	0.0	0.0	0.0	0.0	0.0	0.0	0.0	0.0	0.0	0.0	0.0	0.0	0.0	0.0	0.0	0.0	0.0
M00838	0.0	0.0	0.0	0.0	0.0	0.4	0.0	0.0	0.0	0.0	0.0	0.3	0.0	0.0	0.0	0.0	0.0	0.7	0.0	0.0	0.0	0.0	0.0	0.0	0.0	0.0	0.0	0.0	0.0	0.0	0.0	0.0	0.0	0.0	0.0	0.0	0.0	0.0	0.0	0.0	0.0	0.0	0.0	0.0	0.0	0.0	0.0	0.0	0.0
M00840	0.4	0.4	0.4	0.4	0.4	0.4	0.4	0.4	0.4	0.4	0.4	0.4	0.4	0.4	0.4	0.1	0.4	0.4	0.4	0.4	0.4	0.4	0.4	0.4	0.4	0.4	0.4	0.4	0.4	0.4	0.4	0.4	0.4	0.4	0.4	0.4	0.4	0.4	0.4	0.3	0.4	0.4	0.4	0.1	0.4	0.4	0.4	0.4	0.3
M00841	0.4	0.4	0.4	0.4	0.4	0.4	0.4	0.4	0.4	0.4	0.4	0.4	0.4	0.4	0.4	0.2	0.4	0.4	0.4	0.4	0.4	0.2	0.4	0.4	0.4	0.4	0.4	0.4	0.4	0.4	0.4	0.4	0.4	0.4	0.4	0.4	0.4	0.4	0.4	0.4	0.4	0.4	0.4	0.4	0.4	0.4	0.4	0.4	0.4
M00842	0.7	0.7	0.7	0.7	0.7	0.7	0.7	0.7	0.7	0.7	0.7	0.7	0.7	0.7	0.7	0.3	0.7	0.7	0.7	0.7	0.7	0.3	0.7	0.7	0.7	0.7	0.7	0.7	0.7	0.7	0.7	0.7	0.7	0.7	0.7	0.7	0.7	0.7	0.7	0.7	0.7	0.7	0.3	0.3	0.7	0.7	0.7	0.7	0.3
M00843	0.7	0.7	0.7	0.7	0.7	0.7	0.7	0.7	0.7	0.7	0.7	0.7	0.7	0.7	0.7	0.3	0.7	0.7	0.7	0.7	0.7	0.3	0.7	0.7	0.7	0.7	0.7	0.7	0.7	0.7	0.7	0.7	0.7	0.7	0.7	0.7	0.7	0.7	0.7	0.7	0.7	0.7	0.3	0.3	0.7	0.7	0.7	0.7	0.3
M00844	1.0	1.0	0.7	0.7	1.0	1.0	1.0	1.0	0.7	0.7	1.0	1.0	0.7	0.7	1.0	0.7	1.0	1.0	1.0	1.0	1.0	0.7	1.0	1.0	1.0	0.7	1.0	0.7	1.0	1.0	1.0	1.0	1.0	1.0	0.7	0.7	0.0	0.0	1.0	1.0	0.7	0.7	1.0	1.0	1.0	1.0	1.0	1.0	1.0
M00845	0.6	0.6	0.4	0.7	0.7	0.7	0.6	0.6	0.4	0.7	0.7	0.7	0.7	0.7	0.7	0.6	0.7	0.7	0.6	0.6	0.7	0.3	0.7	0.7	0.6	0.7	0.7	0.6	0.7	0.7	0.6	0.6	0.7	0.7	0.4	0.6	0.0	0.0	0.7	0.6	0.7	0.7	0.6	0.6	0.7	0.7	0.7	0.7	0.6
M00846	1.0	1.0	1.0	1.0	1.0	1.0	1.0	1.0	1.0	1.0	1.0	1.0	1.0	1.0	0.9	0.6	1.0	1.0	1.0	1.0	0.9	0.4	1.0	1.0	1.0	1.0	0.9	0.9	1.0	1.0	0.7	0.7	1.0	1.0	1.0	1.0	0.8	0.8	1.0	0.9	1.0	1.0	0.9	0.5	1.0	1.0	1.0	1.0	1.0
M00847	0.0	0.0	0.0	0.0	0.0	0.0	0.0	0.0	0.0	0.0	0.0	0.0	0.0	0.0	0.0	0.7	0.0	0.7	0.0	0.0	0.0	0.0	0.0	0.0	0.0	0.0	0.0	0.0	0.0	0.0	0.0	0.0	0.0	0.0	0.0	0.0	0.0	0.0	0.0	0.0	0.0	0.0	0.0	0.0	0.0	0.0	0.0	0.0	0.0
M00848	0.0	0.0	0.0	0.0	0.0	0.0	0.0	0.0	0.0	0.0	0.0	0.0	0.0	0.0	0.0	0.0	0.0	0.0	0.0	0.0	0.0	0.0	0.0	0.0	0.0	0.0	0.0	0.0	0.0	0.0	0.0	0.0	0.0	0.0	0.0	0.0	0.0	0.0	0.0	0.0	0.0	0.0	0.0	0.0	0.0	0.0	0.0	0.0	0.0
M00849	0.1	0.1	0.4	0.4	0.1	0.1	0.1	0.1	0.4	0.4	0.1	0.1	0.4	0.4	0.3	0.1	0.1	0.4	0.3	0.3	0.3	0.1	0.1	0.1	0.3	0.4	0.3	0.1	0.1	0.1	0.3	0.3	0.1	0.1	0.4	0.4	0.4	0.6	0.3	0.3	0.4	0.4	0.3	0.3	0.3	0.3	0.3	0.3	0.3
M00850	0.0	0.0	0.0	0.0	0.0	0.0	0.0	0.0	0.0	0.0	0.0	0.0	0.0	0.0	0.0	0.0	0.0	0.2	0.0	0.0	0.0	0.0	0.2	0.2	0.0	0.0	0.0	0.0	0.0	0.2	0.0	0.0	0.2	0.0	0.0	0.0	0.0	0.0	0.0	0.2	0.0	0.0	0.0	0.0	0.2	0.0	0.0	0.0	0.0
M00851	1.0	0.0	0.0	0.0	0.0	0.0	1.0	0.0	0.0	0.0	0.0	0.0	0.0	0.0	0.0	0.0	0.0	0.0	0.0	0.0	0.0	0.0	0.0	0.0	0.0	0.0	0.0	0.0	0.0	0.0	0.0	0.0	0.0	0.0	0.0	0.0	0.0	0.0	0.0	0.0	0.0	0.0	0.0	0.0	0.0	0.0	0.0	0.0	0.0
M00852	0.0	0.0	0.0	0.0	0.0	0.0	0.0	0.0	0.0	0.0	0.0	0.0	0.0	0.0	0.0	0.0	0.0	0.0	0.0	0.0	0.0	0.0	0.0	0.0	0.0	0.0	0.0	0.0	0.0	0.0	0.0	0.0	0.0	0.0	0.0	0.0	0.0	0.0	0.0	0.0	0.0	0.0	0.0	0.0	0.0	0.0	0.0	0.0	0.0
M00854	0.3	0.3	0.7	0.7	1.0	1.0	0.3	0.3	0.7	0.7	1.0	1.0	1.0	1.0	0.3	0.3	1.0	1.0	1.0	1.0	0.3	1.0	1.0	1.0	1.0	1.0	0.3	1.0	1.0	1.0	0.3	0.3	1.0	1.0	0.7	0.7	0.3	0.3	0.3	0.3	0.7	0.7	1.0	0.7	0.3	0.3	0.3	0.3	1.0
M00855	0.3	0.3	0.5	0.8	0.8	1.0	0.3	0.3	0.5	0.5	0.8	0.8	0.0	0.0	0.5	0.8	0.8	1.0	1.0	1.0	0.5	0.8	1.0	0.8	1.0	0.3	0.5	0.8	0.8	0.8	0.3	0.3	1.0	1.0	0.0	0.3	0.3	0.3	0.3	0.3	0.0	0.3	0.7	0.7	0.3	0.3	0.3	0.3	0.7
M00860	0.0	0.0	0.0	0.0	0.0	0.3	0.0	0.0	0.0	0.0	0.0	0.3	0.0	0.0	0.0	0.0	0.0	0.0	0.0	0.0	0.0	0.0	0.0	0.0	0.0	0.0	0.0	0.0	0.3	0.3	0.0	0.0	0.0	0.3	0.0	0.0	0.0	0.0	0.0	0.0	0.0	0.0	0.0	0.0	0.0	0.0	0.0	0.0	0.0
M00861	0.0	0.0	0.3	0.3	0.0	0.0	0.0	0.0	0.3	0.3	0.0	0.0	0.0	0.0	0.0	0.0	0.0	0.0	0.0	0.0	0.0	0.0	0.0	0.0	0.0	0.3	0.0	0.0	0.0	0.3	0.0	0.0	0.0	0.0	0.3	0.3	0.0	0.0	0.0	0.0	0.3	0.3	0.3	0.3	0.0	0.0	0.0	0.0	0.3
M00862	0.0	0.0	0.0	0.0	0.0	0.0	0.0	0.0	0.0	0.0	0.0	0.0	0.0	0.0	0.0	0.0	0.0	0.0	0.0	0.0	0.0	0.0	0.0	0.0	0.0	0.0	0.0	0.0	0.0	0.0	0.0	0.0	0.0	0.0	0.0	0.0	0.0	0.0	0.0	0.0	0.0	0.0	0.0	0.0	0.0	0.0	0.0	0.0	0.0
M00866	0.9	0.9	0.9	0.9	0.9	0.9	0.9	0.9	0.9	0.9	0.9	0.9	0.9	0.9	0.9	0.8	0.9	0.9	0.9	0.9	0.9	0.9	0.9	0.9	0.9	0.9	0.9	0.6	0.9	0.9	1.0	1.0	0.9	0.9	0.9	0.9	0.9	0.9	0.9	0.9	0.9	0.9	0.0	0.0	0.9	0.9	0.9	0.9	0.0
M00867	0.2	0.2	0.0	0.4	0.0	0.0	0.2	0.2	0.0	0.4	0.2	0.0	0.0	0.2	0.2	0.2	0.0	0.0	0.0	0.2	0.2	0.2	0.2	0.0	0.0	0.2	0.2	0.2	0.2	0.2	0.0	0.0	0.2	0.2	0.0	0.2	0.2	0.2	0.0	0.0	0.2	0.0	0.0	0.0	0.0	0.2	0.2	0.2	0.0
M00868	0.8	0.8	0.8	0.8	0.8	0.8	0.8	0.8	0.8	0.8	0.8	0.8	0.8	0.8	0.8	0.8	0.8	0.8	0.8	0.8	0.8	0.3	0.8	0.8	0.8	0.8	0.8	0.6	0.8	0.8	0.9	0.9	0.8	0.8	0.8	0.8	0.8	0.8	0.8	0.8	0.8	0.8	0.8	0.6	0.8	0.8	0.8	0.8	0.8
M00872	0.0	0.0	0.0	0.0	0.0	0.0	0.0	0.0	0.0	0.0	0.0	0.0	0.0	0.0	0.0	0.0	0.0	0.0	0.0	0.0	0.0	0.0	0.0	0.0	0.0	0.0	0.0	0.0	0.0	0.0	0.0	0.0	0.0	0.0	0.0	0.0	0.0	0.0	0.0	0.0	0.0	0.0	0.1	0.1	0.0	0.0	0.0	0.0	0.1
M00873	0.1	0.1	0.3	0.4	0.3	0.3	0.1	0.1	0.4	0.4	0.3	0.3	0.3	0.3	0.3	0.0	0.3	0.3	0.3	0.3	0.3	0.3	0.3	0.3	0.3	0.3	0.3	0.3	0.3	0.3	0.3	0.3	0.3	0.3	0.3	0.3	0.3	0.3	0.4	0.4	0.3	0.3	0.2	0.2	0.4	0.3	0.3	0.3	0.3
M00874	0.3	0.3	0.4	0.4	0.4	0.4	0.3	0.3	0.4	0.4	0.4	0.4	0.4	0.4	0.4	0.2	0.4	0.4	0.4	0.4	0.4	0.4	0.4	0.4	0.4	0.4	0.4	0.4	0.4	0.4	0.4	0.4	0.4	0.4	0.4	0.4	0.4	0.4	0.6	0.6	0.4	0.4	0.3	0.3	0.6	0.4	0.4	0.4	0.4
M00875	0.0	0.0	0.1	0.0	0.0	0.3	0.0	0.0	0.1	0.1	0.0	0.0	0.0	0.0	0.0	0.0	0.0	0.0	0.0	0.0	0.0	0.0	0.0	0.0	0.0	0.0	0.0	0.0	0.0	0.3	0.0	0.0	0.0	0.0	0.0	0.0	0.1	0.1	0.0	0.0	0.0	0.0	0.0	0.0	0.0	0.0	0.0	0.0	0.0
M00876	0.0	0.0	0.0	0.0	0.0	0.0	0.0	0.0	0.0	0.0	0.0	0.0	0.0	0.0	0.0	0.0	0.0	0.0	0.0	0.0	0.0	0.0	0.0	0.0	0.0	0.3	0.0	0.0	0.0	0.0	0.0	0.0	0.0	0.0	0.0	0.0	0.0	0.3	0.0	0.0	0.0	0.0	0.0	0.0	0.0	0.0	0.0	0.0	0.0
M00878	0.3	0.1	0.5	0.5	0.1	0.1	0.3	0.1	0.5	0.3	0.3	0.1	0.5	0.5	0.9	0.1	0.0	0.3	0.0	0.0	0.9	0.3	0.3	0.2	0.0	0.9	0.9	0.1	0.1	0.3	0.4	0.3	0.3	0.1	0.5	0.5	0.9	0.9	0.2	0.3	0.5	0.3	0.6	0.3	0.1	0.3	0.1	0.1	0.3
M00879	1.0	0.0	0.0	0.0	0.8	0.8	1.0	1.0	0.0	0.0	0.8	0.8	0.0	0.0	0.8	0.8	0.8	0.8	0.8	0.8	0.8	0.0	0.8	0.8	0.8	0.0	0.8	0.8	0.8	0.8	0.6	0.6	0.8	0.8	0.0	0.0	0.2	0.0	1.0	1.0	0.0	0.0	0.0	0.0	1.0	1.0	0.8	0.8	0.0
M00880	0.8	0.0	0.8	0.8	1.0	0.0	0.8	0.8	0.8	0.8	1.0	0.0	0.8	0.8	1.0	0.8	1.0	1.0	1.0	1.0	1.0	0.3	0.0	1.0	1.0	0.8	1.0	1.0	0.0	0.0	0.0	0.0	0.0	0.0	0.8	0.8	0.0	0.0	1.0	1.0	0.8	0.8	0.8	0.8	1.0	1.0	1.0	1.0	0.8
M00881	1.0	1.0	1.0	1.0	1.0	1.0	1.0	1.0	1.0	0.5	1.0	1.0	1.0	1.0	1.0	1.0	1.0	1.0	1.0	1.0	1.0	1.0	1.0	1.0	1.0	1.0	1.0	1.0	1.0	1.0	1.0	1.0	1.0	1.0	1.0	1.0	1.0	1.0	1.0	1.0	1.0	1.0	1.0	1.0	1.0	1.0	1.0	1.0	1.0
M00882	0.5	0.5	0.5	0.5	0.5	0.5	0.5	0.5	0.5	0.5	0.5	0.5	0.5	0.5	0.5	0.5	0.5	0.5	0.5	0.5	0.5	0.5	0.5	0.5	0.5	0.5	0.5	0.5	0.5	0.5	0.5	0.5	0.5	0.5	0.5	0.5	0.5	0.5	0.5	0.5	0.5	0.5	0.5	0.5	0.5	0.5	0.5	0.5	0.5
M00883	0.3	0.3	0.3	0.3	0.3	0.7	0.3	0.3	0.3	0.3	0.3	0.7	0.3	0.3	0.3	0.3	0.3	0.7	0.3	0.3	0.3	0.3	0.3	0.3	0.3	0.3	0.3	0.3	0.3	0.3	0.3	0.3	0.3	0.3	0.3	0.3	0.3	0.3	0.3	0.3	0.3	0.3	0.7	0.3	0.3	0.3	0.3	0.3	0.3
M00884	0.5	0.5	0.5	0.5	0.5	0.5	0.5	0.5	0.5	0.5	0.5	0.5	0.5	0.5	0.5	0.5	0.5	0.5	0.5	0.5	0.5	0.5	0.5	0.5	0.5	0.5	0.5	0.5	0.5	0.5	0.5	0.5	0.5	0.5	0.5	0.5	0.5	0.5	0.5	0.5	0.5	0.5	0.5	0.5	0.5	0.5	0.5	0.5	0.5
M00892	0.3	0.3	0.3	0.5	0.5	0.5	0.3	0.3	0.3	0.3	0.5	0.5	0.3	0.3	0.3	0.5	0.5	0.5	0.3	0.3	0.3	0.3	0.3	0.5	0.3	0.3	0.3	0.3	0.5	0.5	0.3	0.5	0.3	0.5	0.3	0.5	0.3	0.3	0.3	0.5	0.3	0.3	0.5	0.5	0.3	0.3	0.5	0.5	0.5
M00895	0.6	0.7	0.5	0.2	0.7	0.7	0.6	0.7	0.5	0.1	0.7	0.7	0.5	0.5	0.6	0.1	0.7	0.7	0.5	0.5	0.6	0.3	0.7	0.7	0.5	0.5	0.6	0.7	0.7	0.7	0.6	0.6	0.7	0.7	0.5	0.1	0.6	0.3	0.7	0.8	0.6	0.1	0.3	0.1	0.7	0.8	0.7	0.7	0.1
M00896	0.6	0.8	0.6	0.4	0.6	0.6	0.6	0.8	0.6	0.3	0.6	0.6	0.6	0.6	0.6	0.0	0.6	0.6	0.6	0.6	0.6	0.6	0.6	0.6	0.6	0.6	0.6	0.8	0.6	0.6	0.8	0.8	0.6	0.6	0.6	0.3	0.8	0.6	0.6	0.8	0.8	0.3	0.6	0.3	0.6	0.8	0.8	0.8	0.3
M00897	0.2	0.2	0.0	0.0	0.4	0.4	0.2	0.2	0.2	0.0	0.4	0.4	0.4	0.2	0.2	0.0	0.4	0.4	0.4	0.4	0.2	0.2	0.4	0.4	0.4	0.2	0.2	0.2	0.4	0.4	0.2	0.2	0.4	0.4	0.2	0.0	0.4	0.2	0.2	0.2	0.2	0.0	0.2	0.0	0.2	0.2	0.2	0.2	0.0
M00898	0.0	0.0	0.0	0.0	0.0	0.0	0.0	0.0	0.0	0.0	0.0	0.0	0.2	0.0	0.0	0.0	0.0	0.0	0.0	0.0	0.0	0.0	0.0	0.0	0.0	0.0	0.0	0.0	0.0	0.0	0.0	0.0	0.0	0.0	0.0	0.0	0.2	0.2	0.0	0.0	0.0	0.0	0.0	0.0	0.0	0.0	0.0	0.0	0.0
M00899	0.7	0.7	1.0	0.3	0.5	0.5	0.7	1.0	0.3	0.0	0.5	0.5	0.3	0.3	0.3	0.0	0.5	0.5	0.5	0.5	0.3	0.3	0.5	0.5	0.5	0.3	0.3	0.7	0.5	0.5	0.7	0.7	0.5	0.5	0.3	0.0	1.0	1.0	0.3	0.7	0.7	0.0	1.0	0.0	0.3	0.7	1.0	1.0	0.0
M00903	0.0	0.0	0.0	0.0	0.0	0.0	0.0	0.0	0.0	0.0	0.0	0.0	0.0	0.0	0.0	0.0	0.0	0.0	0.0	0.0	0.0	0.0	0.0	0.0	0.0	0.0	0.0	0.0	0.0	0.0	0.0	0.0	0.0	0.0	0.0	0.0	0.0	0.0	0.0	0.0	0.0	0.0	0.0	0.0	0.0	0.0	0.0	0.0	0.0
M00909	0.8	0.8	0.4	0.6	1.0	1.0	0.8	0.8	0.4	0.4	1.0	1.0	0.4	0.4	0.8	0.8	1.0	1.0	0.8	0.8	0.8	0.4	0.8	1.0	0.8	0.4	0.8	0.8	1.0	1.0	0.8	1.0	0.8	1.0	0.4	0.6	0.4	0.4	0.8	1.0	0.4	0.4	1.0	1.0	0.8	0.8	1.0	1.0	1.0
M00911	0.4	0.3	0.2	0.2	0.4	0.3	0.4	0.4	0.3	0.2	0.3	0.3	0.2	0.2	0.3	0.2	0.4	0.4	0.4	0.4	0.3	0.3	0.4	0.4	0.4	0.3	0.3	0.2	0.3	0.3	0.2	0.2	0.4	0.4	0.2	0.2	0.2	0.2	0.3	0.3	0.2	0.2	0.3	0.1	0.3	0.3	0.3	0.3	0.3
M00912	0.4	0.4	0.8	1.0	0.4	0.6	0.4	0.4	0.8	1.0	0.5	0.6	1.0	1.0	0.4	0.1	0.4	0.6	0.6	0.6	0.4	0.4	0.5	0.4	0.6	1.0	0.4	0.4	0.5	0.5	0.6	0.5	0.5	0.5	0.8	1.0	1.0	1.0	0.4	0.4	1.0	1.0	0.6	0.4	0.4	0.4	0.4	0.4	0.4
M00913	0.6	0.4	0.4	0.4	0.6	0.6	0.6	0.4	0.4	0.4	0.6	0.6	0.4	0.4	0.6	0.4	0.6	0.6	0.6	0.6	0.6	0.8	0.6	0.6	0.6	0.6	0.6	0.6	0.6	0.6	0.4	0.4	0.6	0.6	0.6	0.4	0.4	0.4	0.8	0.8	0.6	0.4	0.6	0.0	0.6	0.6	0.6	0.6	0.0
M00914	0.4	0.3	0.3	0.3	0.4	0.4	0.4	0.3	0.3	0.3	0.4	0.4	0.3	0.3	0.4	0.3	0.4	0.4	0.4	0.4	0.4	0.3	0.4	0.4	0.4	0.4	0.4	0.4	0.4	0.4	0.3	0.3	0.4	0.4	0.4	0.3	0.3	0.3	0.4	0.4	0.4	0.3	0.3	0.1	0.4	0.4	0.4	0.4	0.1
M00916	0.0	0.0	0.0	0.0	0.0	0.0	0.0	0.0	0.0	0.0	0.0	0.0	0.0	0.0	0.0	0.0	0.0	0.0	0.0	0.0	0.0	0.0	0.0	0.0	0.0	0.0	0.0	0.0	0.0	0.0	0.0	0.0	0.0	0.0	0.0	0.0	0.0	0.0	0.0	0.0	0.0	0.0	1.0	1.0	0.0	0.0	0.0	0.0	1.0
M00917	0.0	0.0	0.0	0.0	0.0	0.0	0.0	0.0	0.0	0.0	0.0	0.0	0.0	0.0	0.0	0.0	0.0	0.0	0.0	0.0	0.0	0.0	0.0	0.0	0.0	0.0	0.0	0.1	0.1	0.0	0.1	0.1	0.0	0.0	0.0	0.0	0.0	0.0	0.0	0.0	0.0	0.0	0.0	0.0	0.0	0.0	0.0	0.0	0.0
M00918	0.3	0.0	0.0	0.0	0.0	0.0	0.3	0.8	0.0	0.0	0.0	0.0	0.0	0.3	0.3	0.0	0.3	0.0	0.0	0.0	0.3	0.0	0.3	0.3	0.0	0.3	0.3	0.0	0.0	0.0	0.0	0.0	0.3	0.3	0.0	0.0	0.0	0.0	0.0	0.3	0.0	0.0	0.0	0.0	0.0	0.0	0.3	0.3	0.0
M00919	0.0	0.0	0.0	0.0	0.0	0.0	0.0	0.0	0.0	0.0	0.0	0.0	0.0	0.0	0.0	0.0	0.0	0.0	0.0	0.0	0.0	0.0	0.0	0.0	0.0	0.0	0.0	0.0	0.0	0.0	0.0	0.0	0.0	0.0	0.0	0.0	0.0	0.0	0.0	1.0	0.0	0.0	0.0	0.0	0.0	1.0	1.0	0.8	0.0
M00921	0.0	0.0	0.3	0.3	0.0	0.0	0.0	0.0	0.0	0.3	0.0	0.0	0.0	0.3	0.0	0.0	0.0	0.0	0.0	0.0	0.0	0.0	0.0	0.0	0.0	0.3	0.0	0.0	0.0	0.0	0.0	0.0	0.0	0.0	0.0	0.0	0.0	0.3	0.0	0.0	0.3	0.3	0.3	0.3	0.0	0.0	0.0	0.0	0.3
M00922	0.0	0.0	0.0	0.0	0.0	0.0	0.0	0.0	0.0	0.0	0.0	0.0	0.0	0.0	0.0	0.0	0.0	0.0	0.0	0.0	0.0	0.0	0.0	0.0	0.0	0.0	0.0	0.0	0.0	0.0	0.0	0.0	0.0	0.0	0.0	0.0	0.0	0.0	0.0	0.0	0.0	0.0	0.0	0.0	0.0	0.0	0.0	0.0	0.3
M00923	0.0	0.0	0.0	0.0	0.0	1.0	0.0	0.0	0.8	0.8	0.3	0.3	0.3	0.3	0.0	0.0	0.0	0.3	0.3	0.3	0.0	0.3	0.3	0.3	0.3	0.0	0.0	0.0	0.3	0.3	0.0	0.0	0.3	0.3	0.8	0.0	0.8	0.0	0.0	0.3	0.0	0.8	0.3	0.0	0.0	0.0	0.0	0.0	0.0
M00924	0.2	0.2	0.2	0.2	0.2	0.2	0.2	0.2	0.2	0.2	0.2	0.2	0.2	0.9	0.2	0.2	0.2	0.2	0.2	0.2	0.2	0.2	0.2	0.2	0.2	0.9	0.2	0.1	0.2	0.2	0.1	0.1	0.2	0.2	0.2	0.2	0.0	0.0	0.8	0.8	0.2	0.2	0.1	0.0	0.8	0.3	0.2	0.2	0.2
M00925	0.1	0.1	0.1	0.1	0.1	0.1	0.1	0.1	0.1	0.1	0.1	0.1	0.1	0.7	0.2	0.2	0.1	0.1	0.1	0.1	0.2	0.1	0.1	0.1	0.1	0.7	0.2	0.1	0.1	0.1	0.2	0.2	0.1	0.1	0.1	0.1	0.0	0.0	0.9	0.9	0.1	0.1	0.1	0.0	0.9	0.2	0.2	0.2	0.1
M00926	0.8	0.8	0.8	0.8	0.8	0.8	0.8	0.8	0.8	0.8	0.8	0.8	0.8	0.8	0.8	0.6	0.8	0.8	0.8	0.8	0.8	0.4	0.8	0.8	0.8	0.8	0.8	0.7	0.8	0.8	0.6	0.6	0.8	0.8	0.8	0.8	0.8	0.8	0.8	0.8	0.8	0.8	0.9	0.8	0.8	0.8	0.8	0.8	1.0
M00930	0.0	0.0	0.0	0.0	0.0	0.0	0.0	0.0	0.0	0.0	0.0	0.0	0.0	0.0	0.0	0.0	0.0	0.0	0.0	0.0	0.0	0.0	0.0	0.0	0.0	0.0	0.0	0.0	0.0	0.0	0.0	0.0	0.0	0.0	0.0	0.0	0.0	0.0	0.0	0.0	0.0	0.0	0.2	0.0	0.0	0.0	0.0	0.0	0.0
M00932	0.0	0.0	0.3	0.5	0.1	0.1	0.0	0.0	0.3	0.5	0.1	0.1	0.4	0.5	0.1	0.1	0.1	0.0	0.0	0.0	0.1	0.0	0.1	0.1	0.0	0.5	0.1	0.1	0.1	0.1	0.0	0.0	0.1	0.1	0.3	0.5	0.5	0.5	0.0	0.1	0.5	0.5	0.6	0.5	0.1	0.1	0.0	0.0	0.6
M00935	0.0	0.0	0.0	0.0	0.0	0.0	0.0	0.0	0.0	0.0	0.0	0.0	0.0	0.0	0.0	0.0	0.0	0.0	0.0	0.0	0.0	0.0	0.0	0.0	0.0	0.0	0.0	0.0	0.0	0.0	0.0	0.0	0.0	0.0	0.0	0.0	0.0	0.0	0.0	0.2	0.0	0.0	0.0	0.0	0.0	0.2	0.0	0.0	0.0
M00936	0.0	0.0	0.0	0.0	0.0	0.3	0.0	0.0	0.0	0.3	0.0	0.3	0.0	0.0	0.0	0.0	0.0	0.3	0.0	0.0	0.0	0.0	0.0	0.0	0.0	0.0	0.0	0.0	0.0	0.3	0.0	0.0	0.0	0.3	0.0	0.0	0.0	0.0	0.0	0.0	0.0	0.0	0.0	0.0	0.0	0.0	0.0	0.0	0.0
[truncated: 95 more columns]

## Sheet: Table S5 module enrichment
Table S5. A comparison of metabolic modules between host-associated and free-living and bacteria, estimated with anvi-compute-metabolic-enrichment.
a. Modules that differed significantly based on paired analysis of Module Completeness maintaining paired structure of matching genera that were host-associated versus free-living genomes. Significance based on paired analyses with binomial tests and a Benjamini-Hochberg correction.
Module Descriptor	Module	# free-living	# host-associated	# different	Binomial free	Binomial host	p-value	enriched							sig
Lysine biosynthesis, AAA pathway, 2-oxoglutarate => 2-aminoadipate => lysine	M00030	23	2	25	9.71556e-06	0.999999	9.71556e-06	free
Lysine biosynthesis, 2-oxoglutarate => 2-oxoadipate	M00433	16	2	18	0.000656128	0.999928	0.000656128	free
Trans-cinnamate degradation, trans-cinnamate => acetyl-CoA	M00545	27	11	38	0.000659364	0.999838	0.000659364	free
Sulfate-sulfur assimilation	M00616	28	7	35	0.0010512	0.999732	0.0010512	free
Pimeloyl-ACP biosynthesis, BioC-BioH pathway, malonyl-ACP => pimeloyl-ACP	M00572	23	6	29	0.00115785	0.999727	0.00115785	free
Ethylmalonyl pathway	M00373	20	8	28	0.00117493	0.999863	0.00117493	free
UDP-N-acetyl-D-glucosamine biosynthesis, eukaryotes, glucose => UDP-GlcNAc	M00892	15	2	17	0.00117493	0.999863	0.00117493	free
D-Galacturonate degradation (bacteria), D-galacturonate => pyruvate + D-glyceraldehyde 3P	M00631	10	27	37	0.999965	0.000147038	0.000147038	host
D-galactonate degradation, De Ley-Doudoroff pathway, D-galactonate => glycerate-3P	M00552	4	16	20	0.999889	0.00074482	0.00074482	host
Semi-phosphorylative Entner-Doudoroff pathway, gluconate => glycerate-3P	M00308	5	15	20	0.999756	0.00129974	0.00129974	host
b. Analysis of Module Completeness from anvi-compute-metabolic enrichment pooling host-associated versus free-living genomes where pair structure was absent.
Module Descriptor	Module	enrichment_score	unadjusted_p_value	adjusted_q_value	associated_group	sample_ids	p_Free-living	N_Free-living	p_Host	N_Host
Histidine biosynthesis, PRPP => histidine	M00026	5.17987	0.02285	0.911238	Host	101564.8_reformat,1117318.14_reformat,1454201.3_reformat,262320.7_reformat,28258.17_reformat,328515.4_reformat,385-LD17-Cellulophaga_S1_12.contigs_reformat,421115.3_reformat,44935.11_reformat,Algibacter_S5_12.contigs_reformat,Alteromonas_fortis_1T_reformat,Aquimarina_sp._strain_LLG6339-5_reformat,BC2-1-Pseudoalteromonas_S6_12.contigs_reformat,Bin_18_full_s_c99-contigs_reformat,Bin_40_partial_s_c8…	0.930556	72	1	72
Thiamine biosynthesis, prokaryotes, AIR (+ DXP/glycine) => TMP/TPP	M00895	4.82297	0.028083	0.911238	Free-living	101564.8_reformat,GCA_002307495.1_ASM230749v1_genomic_reformat,GCA_003797905.1_ASM379790v1_genomic_reformat,GCA_003970385_reformat,GCA_007989625_reformat,GCF_003797945.1_ASM379794v1_genomic_reformat,Pseudomonas_aeruginosa_GCA_000590905.1_De_novo_Assembly_genomic_reformat,Pseudomonas_S2_12.contigs_reformat,TARA_ION_MAG_00058_reformat,TARA_PSE_MAG_00042_reformat,Vibrio_lentus-contigs	0.125	72	0.0277778	72
Menaquinone biosynthesis, chorismate (+ polyprenyl-PP) => menaquinol	M00116	4.56723	0.0325891	0.911238	Free-living	262320.7_reformat,328515.4_reformat,385-LD17-Cellulophaga_S1_12.contigs_reformat,421115.3_reformat,Cellulophaga_free_GCF_000799565.1_ASM79956v1_genomic_reformat,Dokdonia_sp._strain_LLG6352-1_reformat,Ecto_Microbacterium_reformat,Ecto_Nocardioides_reformat,GCA_000687935.1_ASM68793v1_genomic_reformat,GCA_001447995.1_DSW8_denovo_v1_genomic_reformat,GCA_001653755.1_ASM165375v1_genomic_reformat,GCA_00…	0.319444	72	0.166667	72
dTDP-L-rhamnose biosynthesis	M00793	4.4335	0.0352402	0.911238	Host	101564.8_reformat,1454201.3_reformat,262320.7_reformat,28258.17_reformat,328515.4_reformat,385-LD17-Cellulophaga_S1_12.contigs_reformat,44935.11_reformat,Algibacter_S5_12.contigs_reformat,Alteromonas_fortis_1T_reformat,Aquimarina_sp._strain_LLG6339-5_reformat,Bin_18_full_s_c99-contigs_reformat,Bin_40_partial_s_c86-contigs_reformat,Bin_43_partial_s_c65-contigs_reformat,Bin_61_full_m_c99_r18-contig…	0.736111	72	0.875	72
Pyrimidine ribonucleotide biosynthesis, UMP => UDP/UTP,CDP/CTP	M00052	4.11429	0.0425223	0.911238	Host	101564.8_reformat,1117318.14_reformat,1454201.3_reformat,262320.7_reformat,28258.17_reformat,328515.4_reformat,385-LD17-Cellulophaga_S1_12.contigs_reformat,421115.3_reformat,44935.11_reformat,Algibacter_S5_12.contigs_reformat,Alteromonas_fortis_1T_reformat,Aquimarina_sp._strain_LLG6339-5_reformat,BC2-1-Pseudoalteromonas_S6_12.contigs_reformat,Bin_18_full_s_c99-contigs_reformat,Bin_40_partial_s_c8…	0.944444	72	1	72
Proline biosynthesis, glutamate => proline	M00015	3.85027	0.0497381	0.911238	Free-living	101564.8_reformat,1117318.14_reformat,1454201.3_reformat,262320.7_reformat,28258.17_reformat,385-LD17-Cellulophaga_S1_12.contigs_reformat,421115.3_reformat,44935.11_reformat,Algibacter_S5_12.contigs_reformat,Alteromonas_fortis_1T_reformat,Aquimarina_sp._strain_LLG6339-5_reformat,BC2-1-Pseudoalteromonas_S6_12.contigs_reformat,Bin_40_partial_s_c86-contigs_reformat,Bin_43_partial_s_c65-contigs_refor…	0.833333	72	0.694444	72
Tryptophan biosynthesis, chorismate => tryptophan	M00023	3.75391	0.0526841	0.911238	Host	101564.8_reformat,1117318.14_reformat,1454201.3_reformat,262320.7_reformat,28258.17_reformat,328515.4_reformat,385-LD17-Cellulophaga_S1_12.contigs_reformat,421115.3_reformat,44935.11_reformat,Algibacter_S5_12.contigs_reformat,Alteromonas_fortis_1T_reformat,Aquimarina_sp._strain_LLG6339-5_reformat,BC2-1-Pseudoalteromonas_S6_12.contigs_reformat,Bin_18_full_s_c99-contigs_reformat,Bin_40_partial_s_c8…	0.916667	72	0.986111	72
F-type ATPase, prokaryotes and chloroplasts	M00157	3.06383	0.0800527	0.911238	Host	101564.8_reformat,1117318.14_reformat,1454201.3_reformat,262320.7_reformat,28258.17_reformat,328515.4_reformat,385-LD17-Cellulophaga_S1_12.contigs_reformat,421115.3_reformat,44935.11_reformat,Algibacter_S5_12.contigs_reformat,Alteromonas_fortis_1T_reformat,Aquimarina_sp._strain_LLG6339-5_reformat,BC2-1-Pseudoalteromonas_S6_12.contigs_reformat,Bin_18_full_s_c99-contigs_reformat,Bin_40_partial_s_c8…	0.958333	72	1	72
Pyruvate oxidation, pyruvate => acetyl-CoA	M00307	3.06383	0.0800527	0.911238	Host	101564.8_reformat,1117318.14_reformat,1454201.3_reformat,262320.7_reformat,28258.17_reformat,328515.4_reformat,385-LD17-Cellulophaga_S1_12.contigs_reformat,421115.3_reformat,44935.11_reformat,Algibacter_S5_12.contigs_reformat,Alteromonas_fortis_1T_reformat,Aquimarina_sp._strain_LLG6339-5_reformat,BC2-1-Pseudoalteromonas_S6_12.contigs_reformat,Bin_18_full_s_c99-contigs_reformat,Bin_40_partial_s_c8…	0.958333	72	1	72
Uridine monophosphate biosynthesis, glutamine (+ PRPP) => UMP	M00051	3.06383	0.0800527	0.911238	Host	101564.8_reformat,1117318.14_reformat,1454201.3_reformat,262320.7_reformat,28258.17_reformat,328515.4_reformat,385-LD17-Cellulophaga_S1_12.contigs_reformat,421115.3_reformat,44935.11_reformat,Algibacter_S5_12.contigs_reformat,Alteromonas_fortis_1T_reformat,Aquimarina_sp._strain_LLG6339-5_reformat,BC2-1-Pseudoalteromonas_S6_12.contigs_reformat,Bin_18_full_s_c99-contigs_reformat,Bin_40_partial_s_c8…	0.958333	72	1	72
Cytochrome c oxidase, prokaryotes	M00155	2.9462	0.0860798	0.911238	Free-living	101564.8_reformat,1117318.14_reformat,1454201.3_reformat,262320.7_reformat,28258.17_reformat,328515.4_reformat,385-LD17-Cellulophaga_S1_12.contigs_reformat,421115.3_reformat,44935.11_reformat,Algibacter_S5_12.contigs_reformat,Alteromonas_fortis_1T_reformat,Aquimarina_sp._strain_LLG6339-5_reformat,BC2-1-Pseudoalteromonas_S6_12.contigs_reformat,Bin_40_partial_s_c86-contigs_reformat,Bin_43_partial_s…	0.805556	72	0.680556	72
Thiamine biosynthesis, archaea, AIR (+ NAD+) => TMP/TPP	M00896	2.76202	0.0965264	0.911238	Free-living	101564.8_reformat,28258.17_reformat,385-LD17-Cellulophaga_S1_12.contigs_reformat,44935.11_reformat,Cobetia_marina-contigs,Ecto_Brevundimonas_reformat,Ecto_Erythrobacter_reformat,Ecto_Halomonas1_reformat,Ecto_Halomonas2_reformat,Ecto_Luteimonas_reformat,Ecto_Novosphingobium_reformat,Ecto_Oceanicaulis_reformat,GCA_000368585.1_Acin_vene_CIP_110063_V1_genomic_reformat,GCA_001447995.1_DSW8_denovo_v1_g…	0.347222	72	0.222222	72
Ornithine biosynthesis, glutamate => ornithine	M00028	2.46417	0.116469	0.911238	Free-living	101564.8_reformat,1117318.14_reformat,262320.7_reformat,28258.17_reformat,385-LD17-Cellulophaga_S1_12.contigs_reformat,421115.3_reformat,44935.11_reformat,Algibacter_S5_12.contigs_reformat,Alteromonas_fortis_1T_reformat,Aquimarina_sp._strain_LLG6339-5_reformat,BC2-1-Pseudoalteromonas_S6_12.contigs_reformat,Bin_40_partial_s_c86-contigs_reformat,Bin_43_partial_s_c65-contigs_reformat,Bin_69_partial_…	0.819444	72	0.708333	72
D-galactonate degradation, De Ley-Doudoroff pathway, D-galactonate => glycerate-3P	M00552	2.37176	0.123547	0.911238	Host	28258.17_reformat,385-LD17-Cellulophaga_S1_12.contigs_reformat,Alteromonas_fortis_1T_reformat,Aquimarina_sp._strain_LLG6339-5_reformat,Cellulophaga_Asnod2-G02_reformat,Cobetia_marina-contigs,Ecto_Halomonas1_reformat,Ecto_Halomonas2_reformat,Ecto_Novosphingobium_reformat,GCA_000238395_reformat,GCA_001720485_reformat,GCA_002221525.1_ASM222152v1_genomic_reformat,GCA_007859325_reformat,GCA_009725985.…	0.125	72	0.222222	72
Citrate cycle (TCA cycle, Krebs cycle)	M00009	2.02817	0.154406	0.911238	Host	101564.8_reformat,1117318.14_reformat,1454201.3_reformat,262320.7_reformat,28258.17_reformat,328515.4_reformat,385-LD17-Cellulophaga_S1_12.contigs_reformat,421115.3_reformat,44935.11_reformat,Algibacter_S5_12.contigs_reformat,Alteromonas_fortis_1T_reformat,Aquimarina_sp._strain_LLG6339-5_reformat,BC2-1-Pseudoalteromonas_S6_12.contigs_reformat,Bin_18_full_s_c99-contigs_reformat,Bin_40_partial_s_c8…	0.972222	72	1	72
Gluconeogenesis, oxaloacetate => fructose-6P	M00003	2.02817	0.154406	0.911238	Host	101564.8_reformat,1117318.14_reformat,1454201.3_reformat,262320.7_reformat,28258.17_reformat,328515.4_reformat,385-LD17-Cellulophaga_S1_12.contigs_reformat,421115.3_reformat,44935.11_reformat,Algibacter_S5_12.contigs_reformat,Alteromonas_fortis_1T_reformat,Aquimarina_sp._strain_LLG6339-5_reformat,BC2-1-Pseudoalteromonas_S6_12.contigs_reformat,Bin_18_full_s_c99-contigs_reformat,Bin_40_partial_s_c8…	0.972222	72	1	72
Inosine monophosphate biosynthesis, PRPP + glutamine => IMP	M00048	2.02817	0.154406	0.911238	Host	101564.8_reformat,1117318.14_reformat,1454201.3_reformat,262320.7_reformat,28258.17_reformat,328515.4_reformat,385-LD17-Cellulophaga_S1_12.contigs_reformat,421115.3_reformat,44935.11_reformat,Algibacter_S5_12.contigs_reformat,Alteromonas_fortis_1T_reformat,Aquimarina_sp._strain_LLG6339-5_reformat,BC2-1-Pseudoalteromonas_S6_12.contigs_reformat,Bin_18_full_s_c99-contigs_reformat,Bin_40_partial_s_c8…	0.972222	72	1	72
Pentose phosphate pathway, non-oxidative phase, fructose 6P => ribose 5P	M00007	2.02817	0.154406	0.911238	Host	101564.8_reformat,1117318.14_reformat,1454201.3_reformat,262320.7_reformat,28258.17_reformat,328515.4_reformat,385-LD17-Cellulophaga_S1_12.contigs_reformat,421115.3_reformat,44935.11_reformat,Algibacter_S5_12.contigs_reformat,Alteromonas_fortis_1T_reformat,Aquimarina_sp._strain_LLG6339-5_reformat,BC2-1-Pseudoalteromonas_S6_12.contigs_reformat,Bin_18_full_s_c99-contigs_reformat,Bin_40_partial_s_c8…	0.972222	72	1	72
Riboflavin biosynthesis, plants and bacteria, GTP => riboflavin/FMN/FAD	M00125	2.02817	0.154406	0.911238	Host	101564.8_reformat,1117318.14_reformat,1454201.3_reformat,262320.7_reformat,28258.17_reformat,328515.4_reformat,385-LD17-Cellulophaga_S1_12.contigs_reformat,421115.3_reformat,44935.11_reformat,Algibacter_S5_12.contigs_reformat,Alteromonas_fortis_1T_reformat,Aquimarina_sp._strain_LLG6339-5_reformat,BC2-1-Pseudoalteromonas_S6_12.contigs_reformat,Bin_18_full_s_c99-contigs_reformat,Bin_40_partial_s_c8…	0.972222	72	1	72
Carbapenem resistance	M00851	2.02817	0.154406	0.911238	Host	Ecto_Acinetobacter1_reformat,Ecto_Acinetobacter2_reformat	0	72	0.0277778	72
Multidrug resistance, efflux pump BpeEF-OprC	M00698	2.02817	0.154406	0.911238	Free-living	GCA_000368585.1_Acin_vene_CIP_110063_V1_genomic_reformat,Pseudomonas_aeruginosa_GCA_000590905.1_De_novo_Assembly_genomic_reformat	0.0277778	72	0	72
Phthalate degradation, phthalate => protocatechuate	M00623	2.02817	0.154406	0.911238	Free-living	GCA_009746585_reformat,Sulfitobacter_litoralis_DSM17584	0.0277778	72	0	72
Prodigiosin biosynthesis, L-proline => prodigiosin	M00837	2.02817	0.154406	0.911238	Free-living	1117318.14_reformat,GCA_900112265.1_IMG-taxon_2599185267_annotated_assembly_genomic_reformat	0.0277778	72	0	72
Siroheme biosynthesis, glutamyl-tRNA => siroheme	M00846	1.86047	0.172571	0.911238	Host	101564.8_reformat,1117318.14_reformat,1454201.3_reformat,262320.7_reformat,28258.17_reformat,328515.4_reformat,385-LD17-Cellulophaga_S1_12.contigs_reformat,421115.3_reformat,44935.11_reformat,Algibacter_S5_12.contigs_reformat,Alteromonas_fortis_1T_reformat,Aquimarina_sp._strain_LLG6339-5_reformat,BC2-1-Pseudoalteromonas_S6_12.contigs_reformat,Bin_18_full_s_c99-contigs_reformat,Bin_40_partial_s_c8…	0.861111	72	0.930556	72
Semi-phosphorylative Entner-Doudoroff pathway, gluconate => glycerate-3P	M00308	1.82857	0.176296	0.911238	Host	262320.7_reformat,28258.17_reformat,328515.4_reformat,385-LD17-Cellulophaga_S1_12.contigs_reformat,44935.11_reformat,Algibacter_S5_12.contigs_reformat,Alteromonas_fortis_1T_reformat,Aquimarina_sp._strain_LLG6339-5_reformat,BC2-1-Pseudoalteromonas_S6_12.contigs_reformat,Bin_18_full_s_c99-contigs_reformat,Bin_61_full_m_c99_r18-contigs_reformat,Cellulophaga_Asnod2-G02_reformat,Cobetia_marina-contigs…	0.527778	72	0.638889	72
Multidrug resistance, efflux pump MexEF-OprN	M00641	1.8	0.179712	0.911238	Host	101564.8_reformat,28258.17_reformat,BC2-1-Pseudoalteromonas_S6_12.contigs_reformat,Cobetia_marina-contigs,Ecto_Pseudomonas1_reformat,Ecto_Pseudomonas2_reformat,Ecto_Pseudomonas3_reformat,Ecto_Pseudomonas4_reformat,Ecto_Pseudomonas5_reformat,Ecto_Pseudomonas6_reformat,GCA_000730385.1_ASM73038v1_genomic.fna_reformat,GCA_001720485_reformat,GCA_002221525.1_ASM222152v1_genomic_reformat,Ld12-Cobetia_S9…	0.125	72	0.208333	72
Nitrate assimilation	M00615	1.78328	0.181747	0.911238	Host	101564.8_reformat,262320.7_reformat,28258.17_reformat,385-LD17-Cellulophaga_S1_12.contigs_reformat,44935.11_reformat,Algibacter_S5_12.contigs_reformat,Alteromonas_fortis_1T_reformat,Aquimarina_sp._strain_LLG6339-5_reformat,Bin_18_full_s_c99-contigs_reformat,Bin_40_partial_s_c86-contigs_reformat,Bin_43_partial_s_c65-contigs_reformat,Bin_61_full_m_c99_r18-contigs_reformat,Bin_69_partial_s_c87-conti…	0.472222	72	0.583333	72
Phosphate acetyltransferase-acetate kinase pathway, acetyl-CoA => acetate	M00579	1.72308	0.189297	0.911238	Free-living	101564.8_reformat,1117318.14_reformat,1454201.3_reformat,262320.7_reformat,28258.17_reformat,328515.4_reformat,385-LD17-Cellulophaga_S1_12.contigs_reformat,421115.3_reformat,44935.11_reformat,Algibacter_S5_12.contigs_reformat,Alteromonas_fortis_1T_reformat,Aquimarina_sp._strain_LLG6339-5_reformat,BC2-1-Pseudoalteromonas_S6_12.contigs_reformat,Bin_18_full_s_c99-contigs_reformat,Bin_40_partial_s_c8…	0.777778	72	0.680556	72
Thiamine biosynthesis, prokaryotes, AIR (+ DXP/tyrosine) => TMP/TPP	M00127	1.6247	0.202438	0.911238	Free-living	101564.8_reformat,1117318.14_reformat,385-LD17-Cellulophaga_S1_12.contigs_reformat,Alteromonas_fortis_1T_reformat,Aquimarina_sp._strain_LLG6339-5_reformat,BC2-1-Pseudoalteromonas_S6_12.contigs_reformat,GCA_000172635_reformat,GCA_000238395_reformat,GCA_000730385.1_ASM73038v1_genomic.fna_reformat,GCA_001447995.1_DSW8_denovo_v1_genomic_reformat,GCA_001641615.1_ASM164161v1_genomic_reformat,GCA_002221…	0.347222	72	0.25	72
Assimilatory sulfate reduction, sulfate => H2S	M00176	1.46299	0.226455	0.911238	Free-living	101564.8_reformat,1117318.14_reformat,262320.7_reformat,28258.17_reformat,385-LD17-Cellulophaga_S1_12.contigs_reformat,421115.3_reformat,44935.11_reformat,Algibacter_S5_12.contigs_reformat,Alteromonas_fortis_1T_reformat,Aquimarina_sp._strain_LLG6339-5_reformat,BC2-1-Pseudoalteromonas_S6_12.contigs_reformat,Bin_40_partial_s_c86-contigs_reformat,Bin_43_partial_s_c65-contigs_reformat,Cellulophaga_fr…	0.680556	72	0.583333	72
Multidrug resistance, efflux pump MexJK-OprM	M00642	1.39373	0.237776	0.911238	Host	101564.8_reformat,Ecto_Acinetobacter1_reformat,Ecto_Acinetobacter2_reformat,Ecto_Luteimonas_reformat,Ecto_Pseudomonas1_reformat,Ecto_Pseudomonas2_reformat,Ecto_Pseudomonas3_reformat,Ecto_Pseudomonas4_reformat,Ecto_Pseudomonas5_reformat,Ecto_Pseudomonas6_reformat,GCA_000368585.1_Acin_vene_CIP_110063_V1_genomic_reformat,GCA_007859325_reformat,GCA_018403785_reformat,Pseudomonas_aeruginosa_GCA_000590…	0.111111	72	0.180556	72
F420 biosynthesis	M00378	1.35141	0.245031	0.911238	Free-living	421115.3_reformat,Ecto_Nocardioides_reformat,Ecto_Novosphingobium_reformat,GCA_000730385.1_ASM73038v1_genomic.fna_reformat,GCA_009746585_reformat,GCA_013408145_reformat,TARA_ANE_MAG_00007_reformat	0.0694444	72	0.0277778	72
Isoleucine biosynthesis, threonine => 2-oxobutanoate => isoleucine	M00570	1.35141	0.245031	0.911238	Host	101564.8_reformat,1117318.14_reformat,262320.7_reformat,28258.17_reformat,385-LD17-Cellulophaga_S1_12.contigs_reformat,421115.3_reformat,44935.11_reformat,Algibacter_S5_12.contigs_reformat,Alteromonas_fortis_1T_reformat,Aquimarina_sp._strain_LLG6339-5_reformat,BC2-1-Pseudoalteromonas_S6_12.contigs_reformat,Bin_18_full_s_c99-contigs_reformat,Bin_40_partial_s_c86-contigs_reformat,Bin_43_partial_s_c…	0.930556	72	0.972222	72
Valine/isoleucine biosynthesis, pyruvate => valine / 2-oxobutanoate => isoleucine	M00019	1.35141	0.245031	0.911238	Host	101564.8_reformat,1117318.14_reformat,262320.7_reformat,28258.17_reformat,385-LD17-Cellulophaga_S1_12.contigs_reformat,421115.3_reformat,44935.11_reformat,Algibacter_S5_12.contigs_reformat,Alteromonas_fortis_1T_reformat,Aquimarina_sp._strain_LLG6339-5_reformat,BC2-1-Pseudoalteromonas_S6_12.contigs_reformat,Bin_18_full_s_c99-contigs_reformat,Bin_40_partial_s_c86-contigs_reformat,Bin_43_partial_s_c…	0.930556	72	0.972222	72
Nucleotide sugar biosynthesis, glucose => UDP-glucose	M00549	1.33333	0.248213	0.911238	Free-living	101564.8_reformat,1117318.14_reformat,28258.17_reformat,421115.3_reformat,44935.11_reformat,Cobetia_marina-contigs,Ecto_Halomonas2_reformat,Ecto_Microbacterium_reformat,Ecto_Nocardioides_reformat,Ecto_Oceanicaulis_reformat,GCA_001641615.1_ASM164161v1_genomic_reformat,GCA_001720485_reformat,GCA_002221525.1_ASM222152v1_genomic_reformat,GCA_013408145_reformat,GCA_014858715.1_ASM1485871v1_genomic_ref…	0.291667	72	0.208333	72
Cobalamin biosynthesis, aerobic, uroporphyrinogen III => precorrin 2 => cobyrinate a,c-diamide	M00925	1.29357	0.255391	0.911238	Host	101564.8_reformat,44935.11_reformat,Bin_69_partial_s_c87-contigs_reformat,Ecto_Halomonas1_reformat,Ecto_Halomonas2_reformat,Ecto_Nocardioides_reformat,Ecto_Pseudomonas1_reformat,Ecto_Pseudomonas2_reformat,Ecto_Pseudomonas3_reformat,Ecto_Pseudomonas4_reformat,Ecto_Pseudomonas6_reformat,Ecto_Roseovarius_reformat,GCA_001441615_reformat,GCA_013408145_reformat,Granulosicoccus_antarcticus_IMCC3135_refo…	0.125	72	0.194444	72
Glyoxylate cycle	M00012	1.21009	0.271314	0.911238	Host	101564.8_reformat,1117318.14_reformat,262320.7_reformat,28258.17_reformat,421115.3_reformat,44935.11_reformat,Alteromonas_fortis_1T_reformat,Aquimarina_sp._strain_LLG6339-5_reformat,BC2-1-Pseudoalteromonas_S6_12.contigs_reformat,Bin_18_full_s_c99-contigs_reformat,Bin_40_partial_s_c86-contigs_reformat,Bin_43_partial_s_c65-contigs_reformat,Bin_69_partial_s_c87-contigs_reformat,Cobetia_marina-contig…	0.666667	72	0.75	72
C10-C20 isoprenoid biosynthesis, archaea	M00365	1.21008	0.271315	0.911238	Free-living	328515.4_reformat,385-LD17-Cellulophaga_S1_12.contigs_reformat,421115.3_reformat,Bin_18_full_s_c99-contigs_reformat,Ecto_Maribacter_reformat,Ecto_Microbacterium_reformat,Ecto_Nocardioides_reformat,GCA_000766805.1_ASM76680v1_genomic_reformat,GCA_001447995.1_DSW8_denovo_v1_genomic_reformat,GCA_001747085_reformat,GCA_001913155.1_ASM191315v1_genomic_reformat,GCA_002954645.1_ASM295464v1_genomic_reform…	0.208333	72	0.138889	72
Sulfate-sulfur assimilation	M00616	1.21008	0.271315	0.911238	Free-living	101564.8_reformat,44935.11_reformat,Ecto_Acinetobacter1_reformat,Ecto_Acinetobacter2_reformat,Ecto_Halomonas1_reformat,Ecto_Halomonas2_reformat,Ecto_Nocardioides_reformat,Ecto_Pseudomonas1_reformat,Ecto_Pseudomonas3_reformat,Ecto_Pseudomonas4_reformat,Ecto_Pseudomonas6_reformat,GCA_000368585.1_Acin_vene_CIP_110063_V1_genomic_reformat,GCA_002307495.1_ASM230749v1_genomic_reformat,GCA_003797905.1_AS…	0.208333	72	0.138889	72
Denitrification, nitrate => nitrogen	M00529	1.06667	0.301699	0.911238	Free-living	Ecto_Halomonas1_reformat,Ecto_Halomonas2_reformat,Ecto_Pseudomonas5_reformat,GCA_001913155.1_ASM191315v1_genomic_reformat,GCA_002307495.1_ASM230749v1_genomic_reformat,GCA_007671675.1_ASM767167v1_genomicreformat,GCA_900112265.1_IMG-taxon_2599185267_annotated_assembly_genomic_reformat,Pseudomonas_aeruginosa_GCA_000590905.1_De_novo_Assembly_genomic_reformat,TARA_PSW_MAG_00029_reformat	0.0833333	72	0.0416667	72
NAD biosynthesis, aspartate => quinolinate => NAD	M00115	1.05195	0.305059	0.911238	Host	101564.8_reformat,1117318.14_reformat,28258.17_reformat,385-LD17-Cellulophaga_S1_12.contigs_reformat,421115.3_reformat,44935.11_reformat,Algibacter_S5_12.contigs_reformat,Alteromonas_fortis_1T_reformat,Aquimarina_sp._strain_LLG6339-5_reformat,BC2-1-Pseudoalteromonas_S6_12.contigs_reformat,Bin_40_partial_s_c86-contigs_reformat,Bin_43_partial_s_c65-contigs_reformat,Bin_61_full_m_c99_r18-contigs_ref…	0.569444	72	0.652778	72
Anoxygenic photosynthesis in green nonsulfur bacteria	M00613	1.02858	0.310492	0.911238	Free-living	Ecto_Roseovarius_reformat,GCA_001441615_reformat,GCA_002155305_reformat,TARA_PSW_MAG_00029_reformat	0.0416667	72	0.0138889	72
Citrate cycle, second carbon oxidation, 2-oxoglutarate => oxaloacetate	M00011	1.02858	0.310492	0.911238	Host	101564.8_reformat,1117318.14_reformat,1454201.3_reformat,262320.7_reformat,28258.17_reformat,328515.4_reformat,385-LD17-Cellulophaga_S1_12.contigs_reformat,421115.3_reformat,44935.11_reformat,Algibacter_S5_12.contigs_reformat,Alteromonas_fortis_1T_reformat,Aquimarina_sp._strain_LLG6339-5_reformat,BC2-1-Pseudoalteromonas_S6_12.contigs_reformat,Bin_18_full_s_c99-contigs_reformat,Bin_40_partial_s_c8…	0.958333	72	0.986111	72
Heme biosynthesis, animals and fungi, glycine => heme	M00868	1.02858	0.310492	0.911238	Host	101564.8_reformat,1117318.14_reformat,1454201.3_reformat,262320.7_reformat,28258.17_reformat,328515.4_reformat,385-LD17-Cellulophaga_S1_12.contigs_reformat,421115.3_reformat,44935.11_reformat,Algibacter_S5_12.contigs_reformat,Alteromonas_fortis_1T_reformat,Aquimarina_sp._strain_LLG6339-5_reformat,BC2-1-Pseudoalteromonas_S6_12.contigs_reformat,Bin_18_full_s_c99-contigs_reformat,Bin_40_partial_s_c8…	0.958333	72	0.986111	72
Heme biosynthesis, bacteria, glutamyl-tRNA => coproporphyrin III => heme	M00926	1.01587	0.3135	0.911238	Host	101564.8_reformat,1117318.14_reformat,1454201.3_reformat,262320.7_reformat,28258.17_reformat,328515.4_reformat,385-LD17-Cellulophaga_S1_12.contigs_reformat,421115.3_reformat,44935.11_reformat,Algibacter_S5_12.contigs_reformat,Alteromonas_fortis_1T_reformat,Aquimarina_sp._strain_LLG6339-5_reformat,BC2-1-Pseudoalteromonas_S6_12.contigs_reformat,Bin_18_full_s_c99-contigs_reformat,Bin_40_partial_s_c8…	0.847222	72	0.902778	72
Aerobactin biosynthesis, lysine => aerobactin	M00918	1.00699	0.315624	0.911238	Free-living	GCA_000368585.1_Acin_vene_CIP_110063_V1_genomic_reformat	0.0138889	72	0	72
Ketone body biosynthesis, acetyl-CoA => acetoacetate/3-hydroxybutyrate/acetone	M00088	1.00699	0.315624	0.911238	Free-living	Granulosicoccus_antarcticus_IMCC3135_reformat	0.0138889	72	0	72
Multidrug resistance, efflux pump MexAB-OprM	M00718	1.00699	0.315624	0.911238	Free-living	Pseudomonas_aeruginosa_GCA_000590905.1_De_novo_Assembly_genomic_reformat	0.0138889	72	0	72
Multidrug resistance, efflux pump MexPQ-OpmE	M00769	1.00699	0.315624	0.911238	Free-living	Pseudomonas_aeruginosa_GCA_000590905.1_De_novo_Assembly_genomic_reformat	0.0138889	72	0	72
Multidrug resistance, efflux pump MexXY-OprM	M00643	1.00699	0.315624	0.911238	Free-living	Pseudomonas_aeruginosa_GCA_000590905.1_De_novo_Assembly_genomic_reformat	0.0138889	72	0	72
Nitrogen fixation, nitrogen => ammonia	M00175	1.00699	0.315624	0.911238	Free-living	Shewanella_dokdonensis_DSM23626	0.0138889	72	0	72
Pyocyanine biosynthesis, chorismate => pyocyanine	M00835	1.00699	0.315624	0.911238	Free-living	Pseudomonas_aeruginosa_GCA_000590905.1_De_novo_Assembly_genomic_reformat	0.0138889	72	0	72
Ascorbate degradation, ascorbate => D-xylulose-5P	M00550	1.00699	0.315624	0.911238	Host	Vibrio_lentus-contigs	0	72	0.0138889	72
Carbazole degradation, carbazole => 2-oxopent-4-enoate + anthranilate	M00544	1.00699	0.315624	0.911238	Host	Ecto_Novosphingobium_reformat	0	72	0.0138889	72
GABA biosynthesis, prokaryotes, putrescine => GABA	M00136	1.00699	0.315624	0.911238	Host	Psychro_adel-contigs	0	72	0.0138889	72
Lysine biosynthesis, acetyl-DAP pathway, aspartate => lysine	M00525	1.00699	0.315624	0.911238	Host	Pseudomonas_S2_12.contigs_reformat	0	72	0.0138889	72
NADH:ubiquinone oxidoreductase, mitochondria	M00142	1.00699	0.315624	0.911238	Host	Bin_61_full_m_c99_r18-contigs_reformat	0	72	0.0138889	72
Pertussis pathogenicity signature, T1SS	M00575	1.00699	0.315624	0.911238	Host	Ecto_Erythrobacter_reformat	0	72	0.0138889	72
Coenzyme A biosynthesis, pantothenate => CoA	M00120	1.00699	0.315624	0.911238	Host	101564.8_reformat,1117318.14_reformat,1454201.3_reformat,262320.7_reformat,28258.17_reformat,328515.4_reformat,385-LD17-Cellulophaga_S1_12.contigs_reformat,421115.3_reformat,44935.11_reformat,Algibacter_S5_12.contigs_reformat,Alteromonas_fortis_1T_reformat,Aquimarina_sp._strain_LLG6339-5_reformat,BC2-1-Pseudoalteromonas_S6_12.contigs_reformat,Bin_18_full_s_c99-contigs_reformat,Bin_40_partial_s_c8…	0.986111	72	1	72
Glycolysis, core module involving three-carbon compounds	M00002	1.00699	0.315624	0.911238	Host	101564.8_reformat,1117318.14_reformat,1454201.3_reformat,262320.7_reformat,28258.17_reformat,328515.4_reformat,385-LD17-Cellulophaga_S1_12.contigs_reformat,421115.3_reformat,44935.11_reformat,Algibacter_S5_12.contigs_reformat,Alteromonas_fortis_1T_reformat,Aquimarina_sp._strain_LLG6339-5_reformat,BC2-1-Pseudoalteromonas_S6_12.contigs_reformat,Bin_18_full_s_c99-contigs_reformat,Bin_40_partial_s_c8…	0.986111	72	1	72
Guanine ribonucleotide biosynthesis IMP => GDP,GTP	M00050	1.00699	0.315624	0.911238	Host	101564.8_reformat,1117318.14_reformat,1454201.3_reformat,262320.7_reformat,28258.17_reformat,328515.4_reformat,385-LD17-Cellulophaga_S1_12.contigs_reformat,421115.3_reformat,44935.11_reformat,Algibacter_S5_12.contigs_reformat,Alteromonas_fortis_1T_reformat,Aquimarina_sp._strain_LLG6339-5_reformat,BC2-1-Pseudoalteromonas_S6_12.contigs_reformat,Bin_18_full_s_c99-contigs_reformat,Bin_40_partial_s_c8…	0.986111	72	1	72
Succinate dehydrogenase, prokaryotes	M00149	1.00699	0.315624	0.911238	Host	101564.8_reformat,1117318.14_reformat,1454201.3_reformat,262320.7_reformat,28258.17_reformat,328515.4_reformat,385-LD17-Cellulophaga_S1_12.contigs_reformat,421115.3_reformat,44935.11_reformat,Algibacter_S5_12.contigs_reformat,Alteromonas_fortis_1T_reformat,Aquimarina_sp._strain_LLG6339-5_reformat,BC2-1-Pseudoalteromonas_S6_12.contigs_reformat,Bin_18_full_s_c99-contigs_reformat,Bin_40_partial_s_c8…	0.986111	72	1	72
Acylglycerol degradation	M00098	0.929032	0.335115	0.918818	Free-living	101564.8_reformat,Ecto_Nocardioides_reformat,Ecto_Pseudomonas1_reformat,Ecto_Pseudomonas2_reformat,Ecto_Pseudomonas3_reformat,Ecto_Pseudomonas4_reformat,Ecto_Pseudomonas6_reformat,GCA_000687935.1_ASM68793v1_genomic_reformat,GCA_000766805.1_ASM76680v1_genomic_reformat,GCA_002954645.1_ASM295464v1_genomic_reformat,GCA_007671675.1_ASM767167v1_genomicreformat,GCA_018403785_reformat,Pseudomonas_aerugin…	0.166667	72	0.111111	72
Cobalamin biosynthesis, anaerobic, uroporphyrinogen III => sirohydrochlorin => cobyrinate a,c-diamide	M00924	0.929032	0.335115	0.918818	Host	101564.8_reformat,44935.11_reformat,Bin_69_partial_s_c87-contigs_reformat,Ecto_Halomonas2_reformat,Ecto_Pseudomonas1_reformat,Ecto_Pseudomonas2_reformat,Ecto_Pseudomonas3_reformat,Ecto_Pseudomonas4_reformat,Ecto_Pseudomonas6_reformat,Ecto_Roseovarius_reformat,GCA_001441615_reformat,GCA_001747085_reformat,Granulosicoccus_antarcticus_IMCC3135_reformat,Granulosicoccus_Mag_GCA_023301795.1_reformat,Ld…	0.111111	72	0.166667	72
Formaldehyde assimilation, ribulose monophosphate pathway	M00345	0.885851	0.346604	0.918818	Host	385-LD17-Cellulophaga_S1_12.contigs_reformat,Bin_18_full_s_c99-contigs_reformat,Cellulophaga_Asnod2-G02_reformat,Ecto_Maribacter_reformat,GCA_004104375_reformat,GCA_009725985.1_reformat,GCA_900109345.1_IMG-taxon_2622736438_annotated_assembly_genomic_reformat,GCA_900142175.1_IMG-taxon_2622736581_annotated_assembly_genomic_reformat,Leeuwenhoekiella_sp._strain_LLG6367-2.1_reformat,Maribacter_sp._Asn…	0.0555556	72	0.0972222	72
Pentose phosphate pathway, archaea, fructose 6P => ribose 5P	M00580	0.885851	0.346604	0.918818	Host	385-LD17-Cellulophaga_S1_12.contigs_reformat,Bin_18_full_s_c99-contigs_reformat,Cellulophaga_Asnod2-G02_reformat,Ecto_Maribacter_reformat,GCA_004104375_reformat,GCA_009725985.1_reformat,GCA_900109345.1_IMG-taxon_2622736438_annotated_assembly_genomic_reformat,GCA_900142175.1_IMG-taxon_2622736581_annotated_assembly_genomic_reformat,Leeuwenhoekiella_sp._strain_LLG6367-2.1_reformat,Maribacter_sp._Asn…	0.0555556	72	0.0972222	72
Pantothenate biosynthesis, 2-oxoisovalerate/spermine => pantothenate	M00913	0.885851	0.346604	0.918818	Free-living	44935.11_reformat,Ecto_Halomonas1_reformat,Ecto_Halomonas2_reformat,Ecto_Nocardioides_reformat,Ecto_Pseudomonas1_reformat,GCA_007989625_reformat,Granulosicoccus_antarcticus_IMCC3135_reformat,Pseudomonas_aeruginosa_GCA_000590905.1_De_novo_Assembly_genomic_reformat,Sulfitobacter_litoralis_DSM17584,TARA_ION_MAG_00058_reformat,TARA_IOS_MAG_00063_reformat	0.0972222	72	0.0555556	72
Pentose phosphate pathway (Pentose phosphate cycle)	M00004	0.85842	0.354181	0.918818	Host	101564.8_reformat,1117318.14_reformat,262320.7_reformat,28258.17_reformat,385-LD17-Cellulophaga_S1_12.contigs_reformat,421115.3_reformat,44935.11_reformat,Algibacter_S5_12.contigs_reformat,Alteromonas_fortis_1T_reformat,Aquimarina_sp._strain_LLG6339-5_reformat,BC2-1-Pseudoalteromonas_S6_12.contigs_reformat,Bin_18_full_s_c99-contigs_reformat,Bin_40_partial_s_c86-contigs_reformat,Bin_43_partial_s_c…	0.819444	72	0.875	72
Phosphatidylcholine (PC) biosynthesis, PE => PC	M00091	0.85842	0.354181	0.918818	Free-living	28258.17_reformat,44935.11_reformat,Bin_69_partial_s_c87-contigs_reformat,Cobetia_marina-contigs,Ecto_Erythrobacter_reformat,Ecto_Halomonas1_reformat,Ecto_Halomonas2_reformat,Ecto_Novosphingobium_reformat,Ecto_Oceanicaulis_reformat,GCA_000687935.1_ASM68793v1_genomic_reformat,GCA_000766805.1_ASM76680v1_genomic_reformat,GCA_001441615_reformat,GCA_001720485_reformat,GCA_002307495.1_ASM230749v1_genom…	0.180556	72	0.125	72
Cytochrome o ubiquinol oxidase	M00417	0.808082	0.368688	0.939746	Free-living	101564.8_reformat,28258.17_reformat,44935.11_reformat,Alteromonas_fortis_1T_reformat,Aquimarina_sp._strain_LLG6339-5_reformat,Cobetia_marina-contigs,Ecto_Acinetobacter1_reformat,Ecto_Acinetobacter2_reformat,Ecto_Brevundimonas_reformat,Ecto_Halomonas1_reformat,Ecto_Halomonas2_reformat,Ecto_Luteimonas_reformat,Ecto_Novosphingobium_reformat,Ecto_Pseudomonas3_reformat,Ecto_Pseudomonas4_reformat,GCA_0…	0.347222	72	0.277778	72
Biotin biosynthesis, BioW pathway, pimelate => pimeloyl-CoA => biotin	M00577	0.789648	0.374207	0.939746	Free-living	101564.8_reformat,1117318.14_reformat,1454201.3_reformat,262320.7_reformat,28258.17_reformat,328515.4_reformat,385-LD17-Cellulophaga_S1_12.contigs_reformat,44935.11_reformat,Alteromonas_fortis_1T_reformat,Aquimarina_sp._strain_LLG6339-5_reformat,BC2-1-Pseudoalteromonas_S6_12.contigs_reformat,Bin_40_partial_s_c86-contigs_reformat,Bin_43_partial_s_c65-contigs_reformat,Bin_61_full_m_c99_r18-contigs_…	0.708333	72	0.638889	72
Urea cycle	M00029	0.76101	0.383013	0.939746	Free-living	421115.3_reformat,Ecto_Roseovarius_reformat,GCA_000730385.1_ASM73038v1_genomic.fna_reformat,GCA_001441615_reformat,Granulosicoccus_antarcticus_IMCC3135_reformat,Ld14-Paracoccus_S12_12.contigs_reformat,Ld8-Microbacterium_S8_12.contigs_reformat,Paracoccus_aurantiacus_GCA_007993065.1_ASM799306v1_genomic_reformat,Psychro_adel-contigs,Sulfitobacter_litoralis_DSM17584,Sulfitobacter_undariaeDM102234,TAR…	0.111111	72	0.0694444	72
C10-C20 isoprenoid biosynthesis, bacteria	M00364	0.746424	0.387611	0.939746	Free-living	101564.8_reformat,28258.17_reformat,328515.4_reformat,385-LD17-Cellulophaga_S1_12.contigs_reformat,421115.3_reformat,Bin_18_full_s_c99-contigs_reformat,Cobetia_marina-contigs,Ecto_Brevundimonas_reformat,Ecto_Maribacter_reformat,Ecto_Microbacterium_reformat,Ecto_Nocardioides_reformat,Ecto_Pseudomonas1_reformat,Ecto_Pseudomonas2_reformat,Ecto_Pseudomonas3_reformat,Ecto_Pseudomonas4_reformat,Ecto_Ps…	0.402778	72	0.333333	72
Betaine biosynthesis, choline => betaine	M00555	0.717846	0.396851	0.939746	Host	101564.8_reformat,1117318.14_reformat,28258.17_reformat,44935.11_reformat,Alteromonas_fortis_1T_reformat,Aquimarina_sp._strain_LLG6339-5_reformat,BC2-1-Pseudoalteromonas_S6_12.contigs_reformat,Bin_43_partial_s_c65-contigs_reformat,Cobetia_marina-contigs,Ecto_Acinetobacter1_reformat,Ecto_Acinetobacter2_reformat,Ecto_Halomonas1_reformat,Ecto_Halomonas2_reformat,Ecto_Marinobacter1_reformat,Ecto_Mari…	0.375	72	0.444444	72
Tryptophan metabolism, tryptophan => kynurenine => 2-aminomuconate	M00038	0.70936	0.399656	0.939746	Free-living	328515.4_reformat,Algibacter_S5_12.contigs_reformat,Dokdonia_Asnod1-B02_reformat,Dokdonia_sp._Asnod2-E02_reformat,Dokdonia_sp._Asnod3-C12_reformat,Dokdonia_sp._strain_LLG6352-1_reformat,GCA_000687935.1_ASM68793v1_genomic_reformat,GCA_000766805.1_ASM76680v1_genomic_reformat,GCA_001653755.1_ASM165375v1_genomic_reformat,GCA_001747085_reformat,GCA_002954645.1_ASM295464v1_genomic_reformat,GCA_00336272…	0.222222	72	0.166667	72
beta-Oxidation, acyl-CoA synthesis	M00086	0.695653	0.404248	0.939746	Free-living	101564.8_reformat,1117318.14_reformat,1454201.3_reformat,262320.7_reformat,28258.17_reformat,328515.4_reformat,385-LD17-Cellulophaga_S1_12.contigs_reformat,421115.3_reformat,44935.11_reformat,Algibacter_S5_12.contigs_reformat,Alteromonas_fortis_1T_reformat,Aquimarina_sp._strain_LLG6339-5_reformat,BC2-1-Pseudoalteromonas_S6_12.contigs_reformat,Bin_18_full_s_c99-contigs_reformat,Bin_40_partial_s_c8…	0.972222	72	0.944444	72
Thiosulfate oxidation by SOX complex, thiosulfate => sulfate	M00595	0.695653	0.404248	0.939746	Free-living	Ecto_Roseovarius_reformat,GCA_001441615_reformat,Granulosicoccus_antarcticus_IMCC3135_reformat,Sulfitobacter_litoralis_DSM17584,Sulfitobacter_undariaeDM102234,TARA_PSW_MAG_00029_reformat	0.0555556	72	0.0277778	72
D-Galacturonate degradation (bacteria), D-galacturonate => pyruvate + D-glyceraldehyde 3P	M00631	0.673691	0.411768	0.944954	Host	262320.7_reformat,385-LD17-Cellulophaga_S1_12.contigs_reformat,Algibacter_S5_12.contigs_reformat,Bin_18_full_s_c99-contigs_reformat,Cellulophaga_Asnod2-G02_reformat,Ecto_Brevundimonas_reformat,Ecto_Flavobacterium1_reformat,Ecto_Flavobacterium2_reformat,Ecto_Halomonas1_reformat,Ecto_Halomonas2_reformat,Ecto_Maribacter_reformat,GCA_000060345_reformat,GCA_000172635_reformat,GCA_000730385.1_ASM73038v…	0.180556	72	0.236111	72
Benzoate degradation, benzoate => catechol / methylbenzoate => methylcatechol	M00551	0.545684	0.460087	0.956373	Host	44935.11_reformat,Bin_43_partial_s_c65-contigs_reformat,Bin_69_partial_s_c87-contigs_reformat,Ecto_Acinetobacter1_reformat,Ecto_Acinetobacter2_reformat,Ecto_Marinobacter1_reformat,Ecto_Marinobacter2_reformat,Ecto_Pseudomonas1_reformat,Ecto_Pseudomonas3_reformat,Ecto_Pseudomonas5_reformat,Ecto_Roseovarius_reformat,GCA_000368585.1_Acin_vene_CIP_110063_V1_genomic_reformat,GCA_003797905.1_ASM379790v1…	0.111111	72	0.152778	72
Polyamine biosynthesis, arginine => agmatine => putrescine => spermidine	M00133	0.537816	0.463339	0.956373	Free-living	101564.8_reformat,1117318.14_reformat,28258.17_reformat,385-LD17-Cellulophaga_S1_12.contigs_reformat,44935.11_reformat,BC2-1-Pseudoalteromonas_S6_12.contigs_reformat,Cellulophaga_Asnod2-G02_reformat,Cobetia_marina-contigs,Ecto_Flavobacterium1_reformat,Ecto_Halomonas1_reformat,Ecto_Halomonas2_reformat,Ecto_Pseudomonas1_reformat,GCA_000060345_reformat,GCA_000238395_reformat,GCA_001641615.1_ASM16416…	0.319444	72	0.263889	72
Catechol meta-cleavage, catechol => acetyl-CoA / 4-methylcatechol => propanoyl-CoA	M00569	0.529412	0.466854	0.956373	Free-living	Bin_43_partial_s_c65-contigs_reformat,Ecto_Marinobacter1_reformat,Ecto_Marinobacter2_reformat,GCA_007671675.1_ASM767167v1_genomicreformat,GCA_007989625_reformat,GCA_009746585_reformat,GCA_018403785_reformat,Psychrobacter_aquimaris_GCA_016107525.1_ASM1610752v1_genomic_reformat	0.0694444	72	0.0416667	72
Formaldehyde assimilation, xylulose monophosphate pathway	M00344	0.529412	0.466854	0.956373	Host	Ecto_Acinetobacter1_reformat,Ecto_Acinetobacter2_reformat,GCA_004104375_reformat,Gramella_sp._strain_LLG6405-1.fasta_reformat,Granulosicoccus_antarcticus_IMCC3135_reformat,Granulosicoccus_Mag_GCA_023301795.1_reformat,Leeuwenhoekiella_sp._strain_LLG6367-2.1_reformat,Mesonia_mobilis_DSM19841	0.0416667	72	0.0694444	72
Leucine degradation, leucine => acetoacetate + acetyl-CoA	M00036	0.5	0.4795	0.956373	Free-living	101564.8_reformat,1117318.14_reformat,1454201.3_reformat,262320.7_reformat,28258.17_reformat,385-LD17-Cellulophaga_S1_12.contigs_reformat,44935.11_reformat,Algibacter_S5_12.contigs_reformat,Alteromonas_fortis_1T_reformat,Aquimarina_sp._strain_LLG6339-5_reformat,BC2-1-Pseudoalteromonas_S6_12.contigs_reformat,Bin_40_partial_s_c86-contigs_reformat,Bin_43_partial_s_c65-contigs_reformat,Bin_69_partial…	0.694444	72	0.638889	72
Cobalamin biosynthesis, cobyrinate a,c-diamide => cobalamin	M00122	0.5	0.4795	0.956373	Host	101564.8_reformat,1117318.14_reformat,44935.11_reformat,Bin_40_partial_s_c86-contigs_reformat,Bin_43_partial_s_c65-contigs_reformat,Bin_69_partial_s_c87-contigs_reformat,Ecto_Halomonas1_reformat,Ecto_Halomonas2_reformat,Ecto_Marinobacter1_reformat,Ecto_Marinobacter2_reformat,Ecto_Nocardioides_reformat,Ecto_Novosphingobium_reformat,Ecto_Pseudomonas1_reformat,Ecto_Pseudomonas2_reformat,Ecto_Pseudom…	0.305556	72	0.361111	72
Arginine succinyltransferase pathway, arginine => glutamate	M00879	0.481605	0.487696	0.956373	Host	101564.8_reformat,1117318.14_reformat,28258.17_reformat,44935.11_reformat,Alteromonas_fortis_1T_reformat,Aquimarina_sp._strain_LLG6339-5_reformat,BC2-1-Pseudoalteromonas_S6_12.contigs_reformat,Bin_40_partial_s_c86-contigs_reformat,Bin_43_partial_s_c65-contigs_reformat,Cobetia_marina-contigs,Ecto_Acinetobacter1_reformat,Ecto_Acinetobacter2_reformat,Ecto_Halomonas1_reformat,Ecto_Halomonas2_reformat…	0.333333	72	0.388889	72
Methionine degradation	M00035	0.467532	0.494125	0.956373	Free-living	101564.8_reformat,1454201.3_reformat,262320.7_reformat,328515.4_reformat,385-LD17-Cellulophaga_S1_12.contigs_reformat,421115.3_reformat,Algibacter_S5_12.contigs_reformat,Bin_18_full_s_c99-contigs_reformat,Bin_61_full_m_c99_r18-contigs_reformat,Cellulophaga_Asnod2-G02_reformat,Cellulophaga_free_GCF_000799565.1_ASM79956v1_genomic_reformat,Dokdonia_Asnod1-B02_reformat,Dokdonia_sp._Asnod2-E02_reforma…	0.638889	72	0.583333	72
Dissimilatory nitrate reduction, nitrate => ammonia	M00530	0.435634	0.509237	0.956373	Free-living	101564.8_reformat,385-LD17-Cellulophaga_S1_12.contigs_reformat,44935.11_reformat,Cellulophaga_Asnod2-G02_reformat,Ecto_Halomonas1_reformat,Ecto_Halomonas2_reformat,Ecto_Pseudomonas1_reformat,Ecto_Pseudomonas5_reformat,GCA_001747085_reformat,GCA_002307495.1_ASM230749v1_genomic_reformat,GCA_003970385_reformat,GCA_007671675.1_ASM767167v1_genomicreformat,GCA_007859325_reformat,GCA_009725985.1_reforma…	0.194444	72	0.152778	72
Reductive pentose phosphate cycle, glyceraldehyde-3P => ribulose-5P	M00167	0.435634	0.509237	0.956373	Host	101564.8_reformat,1117318.14_reformat,1454201.3_reformat,262320.7_reformat,328515.4_reformat,385-LD17-Cellulophaga_S1_12.contigs_reformat,421115.3_reformat,Algibacter_S5_12.contigs_reformat,Alteromonas_fortis_1T_reformat,Aquimarina_sp._strain_LLG6339-5_reformat,BC2-1-Pseudoalteromonas_S6_12.contigs_reformat,Bin_18_full_s_c99-contigs_reformat,Bin_61_full_m_c99_r18-contigs_reformat,Bin_69_partial_s…	0.805556	72	0.847222	72
Cytochrome c oxidase, cbb3-type	M00156	0.410259	0.521838	0.956373	Host	101564.8_reformat,1117318.14_reformat,262320.7_reformat,328515.4_reformat,385-LD17-Cellulophaga_S1_12.contigs_reformat,44935.11_reformat,Algibacter_S5_12.contigs_reformat,Alteromonas_fortis_1T_reformat,Aquimarina_sp._strain_LLG6339-5_reformat,BC2-1-Pseudoalteromonas_S6_12.contigs_reformat,Bin_18_full_s_c99-contigs_reformat,Bin_40_partial_s_c86-contigs_reformat,Bin_43_partial_s_c65-contigs_reforma…	0.791667	72	0.833333	72
Methionine biosynthesis, apartate => homoserine => methionine	M00017	0.36997	0.543021	0.956373	Free-living	1117318.14_reformat,1454201.3_reformat,262320.7_reformat,28258.17_reformat,328515.4_reformat,385-LD17-Cellulophaga_S1_12.contigs_reformat,421115.3_reformat,44935.11_reformat,Alteromonas_fortis_1T_reformat,Aquimarina_sp._strain_LLG6339-5_reformat,BC2-1-Pseudoalteromonas_S6_12.contigs_reformat,Bin_18_full_s_c99-contigs_reformat,Bin_40_partial_s_c86-contigs_reformat,Bin_43_partial_s_c65-contigs_refo…	0.805556	72	0.763889	72
Lipoic acid biosynthesis, plants and bacteria, octanoyl-ACP => dihydrolipoyl-E2/H	M00881	0.340426	0.559583	0.956373	Free-living	101564.8_reformat,1117318.14_reformat,1454201.3_reformat,262320.7_reformat,28258.17_reformat,328515.4_reformat,385-LD17-Cellulophaga_S1_12.contigs_reformat,421115.3_reformat,44935.11_reformat,Algibacter_S5_12.contigs_reformat,Alteromonas_fortis_1T_reformat,Aquimarina_sp._strain_LLG6339-5_reformat,BC2-1-Pseudoalteromonas_S6_12.contigs_reformat,Bin_18_full_s_c99-contigs_reformat,Bin_40_partial_s_c8…	0.986111	72	0.972222	72
Heme biosynthesis, plants and bacteria, glutamate => heme	M00121	0.340426	0.559583	0.956373	Host	101564.8_reformat,1117318.14_reformat,1454201.3_reformat,262320.7_reformat,28258.17_reformat,328515.4_reformat,385-LD17-Cellulophaga_S1_12.contigs_reformat,421115.3_reformat,44935.11_reformat,Algibacter_S5_12.contigs_reformat,Alteromonas_fortis_1T_reformat,Aquimarina_sp._strain_LLG6339-5_reformat,BC2-1-Pseudoalteromonas_S6_12.contigs_reformat,Bin_18_full_s_c99-contigs_reformat,Bin_40_partial_s_c8…	0.972222	72	0.986111	72
PRPP biosynthesis, ribose 5P => PRPP	M00005	0.340426	0.559583	0.956373	Host	101564.8_reformat,1117318.14_reformat,1454201.3_reformat,262320.7_reformat,28258.17_reformat,328515.4_reformat,385-LD17-Cellulophaga_S1_12.contigs_reformat,421115.3_reformat,44935.11_reformat,Algibacter_S5_12.contigs_reformat,Alteromonas_fortis_1T_reformat,Aquimarina_sp._strain_LLG6339-5_reformat,BC2-1-Pseudoalteromonas_S6_12.contigs_reformat,Bin_18_full_s_c99-contigs_reformat,Bin_40_partial_s_c8…	0.972222	72	0.986111	72
Shikimate pathway, phosphoenolpyruvate + erythrose-4P => chorismate	M00022	0.340426	0.559583	0.956373	Host	101564.8_reformat,1117318.14_reformat,1454201.3_reformat,262320.7_reformat,28258.17_reformat,328515.4_reformat,385-LD17-Cellulophaga_S1_12.contigs_reformat,421115.3_reformat,44935.11_reformat,Algibacter_S5_12.contigs_reformat,Alteromonas_fortis_1T_reformat,Aquimarina_sp._strain_LLG6339-5_reformat,BC2-1-Pseudoalteromonas_S6_12.contigs_reformat,Bin_18_full_s_c99-contigs_reformat,Bin_40_partial_s_c8…	0.972222	72	0.986111	72
Formaldehyde assimilation, serine pathway	M00346	0.340426	0.559583	0.956373	Host	Bin_69_partial_s_c87-contigs_reformat,Ecto_Roseovarius_reformat,GCA_001441615_reformat	0.0138889	72	0.0277778	72
Reductive citrate cycle (Arnon-Buchanan cycle)	M00173	0.340426	0.559583	0.956373	Host	Ecto_Erythrobacter_reformat,Ecto_Novosphingobium_reformat,GCA_009746585_reformat	0.0138889	72	0.0277778	72
GABA (gamma-Aminobutyrate) shunt	M00027	0.340426	0.559583	0.956373	Free-living	Ecto_Nocardioides_reformat,Granulosicoccus_antarcticus_IMCC3135_reformat,Psychrobacter_aquimaris_GCA_016107525.1_ASM1610752v1_genomic_reformat	0.0277778	72	0.0138889	72
Homoprotocatechuate degradation, homoprotocatechuate => 2-oxohept-3-enedioate	M00533	0.340426	0.559583	0.956373	Free-living	Granulosicoccus_antarcticus_IMCC3135_reformat,Pseudomonas_aeruginosa_GCA_000590905.1_De_novo_Assembly_genomic_reformat,Pseudomonas_S2_12.contigs_reformat	0.0277778	72	0.0138889	72
NADH:quinone oxidoreductase, prokaryotes	M00144	0.290909	0.589639	0.956373	Host	101564.8_reformat,262320.7_reformat,Bin_43_partial_s_c65-contigs_reformat,Bin_69_partial_s_c87-contigs_reformat,Ecto_Acinetobacter1_reformat,Ecto_Acinetobacter2_reformat,Ecto_Brevundimonas_reformat,Ecto_Erythrobacter_reformat,Ecto_Flavobacterium2_reformat,Ecto_Luteimonas_reformat,Ecto_Marinobacter1_reformat,Ecto_Marinobacter2_reformat,Ecto_Nocardioides_reformat,Ecto_Novosphingobium_reformat,Ecto_…	0.291667	72	0.333333	72
Entner-Doudoroff pathway, glucose-6P => glyceraldehyde-3P + pyruvate	M00008	0.284273	0.593914	0.956373	Host	101564.8_reformat,1117318.14_reformat,262320.7_reformat,28258.17_reformat,385-LD17-Cellulophaga_S1_12.contigs_reformat,44935.11_reformat,Alteromonas_fortis_1T_reformat,Aquimarina_sp._strain_LLG6339-5_reformat,BC2-1-Pseudoalteromonas_S6_12.contigs_reformat,Bin_18_full_s_c99-contigs_reformat,Bin_40_partial_s_c86-contigs_reformat,Bin_43_partial_s_c65-contigs_reformat,Cellulophaga_Asnod2-G02_reformat…	0.652778	72	0.694444	72
Phosphatidylethanolamine (PE) biosynthesis, PA => PS => PE	M00093	0.28125	0.595883	0.956373	Host	101564.8_reformat,1117318.14_reformat,1454201.3_reformat,262320.7_reformat,28258.17_reformat,328515.4_reformat,385-LD17-Cellulophaga_S1_12.contigs_reformat,44935.11_reformat,Algibacter_S5_12.contigs_reformat,Alteromonas_fortis_1T_reformat,Aquimarina_sp._strain_LLG6339-5_reformat,BC2-1-Pseudoalteromonas_S6_12.contigs_reformat,Bin_18_full_s_c99-contigs_reformat,Bin_40_partial_s_c86-contigs_reformat…	0.875	72	0.902778	72
Imipenem resistance, repression of porin OprD	M00745	0.28125	0.595883	0.956373	Free-living	101564.8_reformat,Ecto_Pseudomonas1_reformat,Ecto_Pseudomonas2_reformat,Ecto_Pseudomonas3_reformat,Ecto_Pseudomonas4_reformat,Ecto_Pseudomonas5_reformat,Ecto_Pseudomonas6_reformat,GCA_000368585.1_Acin_vene_CIP_110063_V1_genomic_reformat,GCA_002307495.1_ASM230749v1_genomic_reformat,GCA_003797905.1_ASM379790v1_genomic_reformat,GCA_018403785_reformat,GCF_003797945.1_ASM379794v1_genomic_reformat,Pseu…	0.125	72	0.0972222	72
UDP-L-FucNAm biosynthesis	M00923	0.28125	0.595883	0.956373	Free-living	101564.8_reformat,328515.4_reformat,Cellulophaga_Asnod2-G02_reformat,GCA_001653755.1_ASM165375v1_genomic_reformat,GCA_001913155.1_ASM191315v1_genomic_reformat,GCA_002954645.1_ASM295464v1_genomic_reformat,GCA_007827285.1_ASM782728v1_genomic_reformat,GCA_007827465.1_ASM782746v1_genomic_reformat,GCA_900176415_reformat,Maribacter_sp._Asnod2-G09_reformat,Maribacter_sp._strain_LLG6340-A2_reformat,Meson…	0.125	72	0.0972222	72
Purine degradation, xanthine => urea	M00546	0.28125	0.595883	0.956373	Host	44935.11_reformat,Ecto_Microbacterium_reformat,Ecto_Novosphingobium_reformat,Ecto_Pseudomonas1_reformat,Ecto_Pseudomonas2_reformat,Ecto_Pseudomonas5_reformat,Ecto_Pseudomonas6_reformat,GCA_000368585.1_Acin_vene_CIP_110063_V1_genomic_reformat,GCA_003970385_reformat,GCA_007671675.1_ASM767167v1_genomicreformat,GCA_900112265.1_IMG-taxon_2599185267_annotated_assembly_genomic_reformat,Pseudomonas_aerug…	0.0972222	72	0.125	72
C5 isoprenoid biosynthesis, non-mevalonate pathway	M00096	0.258425	0.611204	0.956373	Host	101564.8_reformat,1117318.14_reformat,28258.17_reformat,421115.3_reformat,44935.11_reformat,Alteromonas_fortis_1T_reformat,Aquimarina_sp._strain_LLG6339-5_reformat,BC2-1-Pseudoalteromonas_S6_12.contigs_reformat,Bin_40_partial_s_c86-contigs_reformat,Bin_43_partial_s_c65-contigs_reformat,Bin_69_partial_s_c87-contigs_reformat,Cobetia_marina-contigs,Ecto_Acinetobacter1_reformat,Ecto_Acinetobacter2_re…	0.569444	72	0.611111	72
Tyrosine degradation, tyrosine => homogentisate	M00044	0.255975	0.612899	0.956373	Host	101564.8_reformat,1117318.14_reformat,28258.17_reformat,44935.11_reformat,Alteromonas_fortis_1T_reformat,Aquimarina_sp._strain_LLG6339-5_reformat,BC2-1-Pseudoalteromonas_S6_12.contigs_reformat,Cobetia_marina-contigs,Ecto_Acinetobacter1_reformat,Ecto_Acinetobacter2_reformat,Ecto_Brevundimonas_reformat,Ecto_Erythrobacter_reformat,Ecto_Halomonas1_reformat,Ecto_Halomonas2_reformat,Ecto_Luteimonas_ref…	0.402778	72	0.444444	72
Tyrosine biosynthesis, chorismate => arogenate => tyrosine	M00040	0.253971	0.614293	0.956373	Host	101564.8_reformat,Ecto_Acinetobacter1_reformat,Ecto_Acinetobacter2_reformat,Ecto_Pseudomonas1_reformat,Ecto_Pseudomonas2_reformat,Ecto_Pseudomonas3_reformat,Ecto_Pseudomonas4_reformat,Ecto_Pseudomonas5_reformat,Ecto_Pseudomonas6_reformat,GCA_000368585.1_Acin_vene_CIP_110063_V1_genomic_reformat,GCA_002307495.1_ASM230749v1_genomic_reformat,GCA_003797905.1_ASM379790v1_genomic_reformat,GCF_003797945.…	0.111111	72	0.138889	72
Ectoine degradation, ectoine => aspartate	M00919	0.253971	0.614293	0.956373	Free-living	101564.8_reformat,28258.17_reformat,44935.11_reformat,Bin_69_partial_s_c87-contigs_reformat,Cobetia_marina-contigs,Ecto_Halomonas1_reformat,Ecto_Halomonas2_reformat,Ecto_Pseudomonas3_reformat,Ecto_Roseovarius_reformat,GCA_001441615_reformat,GCA_001720485_reformat,GCA_007989625_reformat,Granulosicoccus_antarcticus_IMCC3135_reformat,Ld12-Cobetia_S9_12.contigs_reformat,Ld14-Paracoccus_S12_12.contigs…	0.138889	72	0.111111	72
Citrate cycle, first carbon oxidation, oxaloacetate => 2-oxoglutarate	M00010	0.250435	0.616769	0.956373	Free-living	101564.8_reformat,1117318.14_reformat,262320.7_reformat,28258.17_reformat,385-LD17-Cellulophaga_S1_12.contigs_reformat,44935.11_reformat,Alteromonas_fortis_1T_reformat,Aquimarina_sp._strain_LLG6339-5_reformat,BC2-1-Pseudoalteromonas_S6_12.contigs_reformat,Bin_61_full_m_c99_r18-contigs_reformat,Cobetia_marina-contigs,Ecto_Acinetobacter1_reformat,Ecto_Acinetobacter2_reformat,Ecto_Brevundimonas_refo…	0.541667	72	0.5	72
Catechol ortho-cleavage, catechol => 3-oxoadipate	M00568	0.214606	0.643181	0.956373	Host	44935.11_reformat,Bin_43_partial_s_c65-contigs_reformat,Ecto_Acinetobacter1_reformat,Ecto_Acinetobacter2_reformat,Ecto_Halomonas1_reformat,Ecto_Halomonas2_reformat,Ecto_Marinobacter1_reformat,Ecto_Marinobacter2_reformat,Ecto_Pseudomonas1_reformat,Ecto_Pseudomonas3_reformat,Ecto_Pseudomonas5_reformat,GCA_000368585.1_Acin_vene_CIP_110063_V1_genomic_reformat,GCA_003797905.1_ASM379790v1_genomic_refor…	0.138889	72	0.166667	72
Tyrosine biosynthesis, chorismate => HPP => tyrosine	M00025	0.214606	0.643181	0.956373	Host	101564.8_reformat,Ecto_Acinetobacter1_reformat,Ecto_Acinetobacter2_reformat,Ecto_Pseudomonas1_reformat,Ecto_Pseudomonas2_reformat,Ecto_Pseudomonas3_reformat,Ecto_Pseudomonas4_reformat,Ecto_Pseudomonas5_reformat,Ecto_Pseudomonas6_reformat,GCA_000368585.1_Acin_vene_CIP_110063_V1_genomic_reformat,GCA_002307495.1_ASM230749v1_genomic_reformat,GCA_003797905.1_ASM379790v1_genomic_reformat,GCA_003970385_…	0.138889	72	0.166667	72
Multidrug resistance, efflux pump AdeABC	M00649	0.207194	0.648975	0.956373	Host	101564.8_reformat,Ecto_Halomonas1_reformat,Ecto_Halomonas2_reformat,Ecto_Pseudomonas2_reformat,TARA_ION_MAG_00058_reformat	0.0277778	72	0.0416667	72
Anoxygenic photosynthesis in purple bacteria	M00612	0.207194	0.648975	0.956373	Free-living	Ecto_Erythrobacter_reformat,Ecto_Roseovarius_reformat,GCA_001441615_reformat,GCA_002155305_reformat,TARA_PSW_MAG_00029_reformat	0.0416667	72	0.0277778	72
Anthranilate degradation, anthranilate => catechol	M00637	0.207194	0.648975	0.956373	Free-living	44935.11_reformat,Ecto_Pseudomonas3_reformat,GCA_007989625_reformat,Pseudomonas_aeruginosa_GCA_000590905.1_De_novo_Assembly_genomic_reformat,Pseudomonas_S2_12.contigs_reformat	0.0416667	72	0.0277778	72
Phenylalanine biosynthesis, chorismate => phenylpyruvate => phenylalanine	M00024	0.200001	0.65472	0.956373	Host	101564.8_reformat,Ecto_Acinetobacter1_reformat,Ecto_Acinetobacter2_reformat,Ecto_Luteimonas_reformat,Ecto_Pseudomonas1_reformat,Ecto_Pseudomonas2_reformat,Ecto_Pseudomonas3_reformat,Ecto_Pseudomonas4_reformat,Ecto_Pseudomonas5_reformat,Ecto_Pseudomonas6_reformat,GCA_000368585.1_Acin_vene_CIP_110063_V1_genomic_reformat,GCA_002307495.1_ASM230749v1_genomic_reformat,GCA_003797905.1_ASM379790v1_genomi…	0.152778	72	0.180556	72
Thiamine salvage pathway, HMP/HET => TMP	M00899	0.200001	0.65472	0.956373	Host	28258.17_reformat,44935.11_reformat,Bin_18_full_s_c99-contigs_reformat,Cobetia_marina-contigs,Ecto_Halomonas1_reformat,Ecto_Halomonas2_reformat,Ecto_Maribacter_reformat,Ecto_Microbacterium_reformat,GCA_000368585.1_Acin_vene_CIP_110063_V1_genomic_reformat,GCA_001447995.1_DSW8_denovo_v1_genomic_reformat,GCA_001720485_reformat,GCA_002307495.1_ASM230749v1_genomic_reformat,GCA_004104375_reformat,GCA_9…	0.152778	72	0.180556	72
Reductive pentose phosphate cycle (Calvin cycle)	M00165	0.154011	0.694732	0.956373	Host	1117318.14_reformat,Alteromonas_fortis_1T_reformat,Aquimarina_sp._strain_LLG6339-5_reformat,BC2-1-Pseudoalteromonas_S6_12.contigs_reformat,Bin_69_partial_s_c87-contigs_reformat,Ecto_Erythrobacter_reformat,Ecto_Novosphingobium_reformat,Ecto_Roseovarius_reformat,GCA_000172635_reformat,GCA_000238395_reformat,GCA_000730385.1_ASM73038v1_genomic.fna_reformat,GCA_001441615_reformat,GCA_001641615.1_ASM16…	0.222222	72	0.25	72
Lysine biosynthesis, succinyl-DAP pathway, aspartate => lysine	M00016	0.150156	0.698386	0.956373	Host	101564.8_reformat,1117318.14_reformat,262320.7_reformat,28258.17_reformat,328515.4_reformat,385-LD17-Cellulophaga_S1_12.contigs_reformat,421115.3_reformat,44935.11_reformat,Algibacter_S5_12.contigs_reformat,Alteromonas_fortis_1T_reformat,Aquimarina_sp._strain_LLG6339-5_reformat,BC2-1-Pseudoalteromonas_S6_12.contigs_reformat,Bin_18_full_s_c99-contigs_reformat,Bin_40_partial_s_c86-contigs_reformat,…	0.944444	72	0.958333	72
Lysine biosynthesis, DAP aminotransferase pathway, aspartate => lysine	M00527	0.150156	0.698386	0.956373	Free-living	101564.8_reformat,1117318.14_reformat,1454201.3_reformat,262320.7_reformat,28258.17_reformat,328515.4_reformat,385-LD17-Cellulophaga_S1_12.contigs_reformat,421115.3_reformat,44935.11_reformat,Algibacter_S5_12.contigs_reformat,Alteromonas_fortis_1T_reformat,Aquimarina_sp._strain_LLG6339-5_reformat,BC2-1-Pseudoalteromonas_S6_12.contigs_reformat,Bin_18_full_s_c99-contigs_reformat,Bin_40_partial_s_c8…	0.958333	72	0.944444	72
Ethylmalonyl pathway	M00373	0.150156	0.698386	0.956373	Host	Bin_69_partial_s_c87-contigs_reformat,Ecto_Roseovarius_reformat,GCA_001441615_reformat,Ld14-Paracoccus_S12_12.contigs_reformat,Sulfitobacter_litoralis_DSM17584,Sulfitobacter_undariaeDM102234,TARA_PSW_MAG_00029_reformat	0.0416667	72	0.0555556	72
D-Glucuronate degradation, D-glucuronate => pyruvate + D-glyceraldehyde 3P	M00061	0.142999	0.705318	0.956373	Host	262320.7_reformat,328515.4_reformat,385-LD17-Cellulophaga_S1_12.contigs_reformat,Algibacter_S5_12.contigs_reformat,Bin_18_full_s_c99-contigs_reformat,Bin_61_full_m_c99_r18-contigs_reformat,Cellulophaga_Asnod2-G02_reformat,Ecto_Brevundimonas_reformat,Ecto_Halomonas1_reformat,Ecto_Halomonas2_reformat,Ecto_Maribacter_reformat,GCA_000172635_reformat,GCA_000730385.1_ASM73038v1_genomic.fna_reformat,GCA…	0.25	72	0.277778	72
Reductive pentose phosphate cycle, ribulose-5P => glyceraldehyde-3P	M00166	0.138462	0.709815	0.956373	Host	1117318.14_reformat,28258.17_reformat,44935.11_reformat,Alteromonas_fortis_1T_reformat,Aquimarina_sp._strain_LLG6339-5_reformat,BC2-1-Pseudoalteromonas_S6_12.contigs_reformat,Bin_40_partial_s_c86-contigs_reformat,Bin_43_partial_s_c65-contigs_reformat,Cobetia_marina-contigs,Ecto_Halomonas1_reformat,Ecto_Halomonas2_reformat,Ecto_Marinobacter1_reformat,Ecto_Marinobacter2_reformat,GCA_000172635_refor…	0.263889	72	0.291667	72
beta-Lactam resistance, Bla system	M00627	0.138462	0.709815	0.956373	Free-living	1454201.3_reformat,262320.7_reformat,328515.4_reformat,385-LD17-Cellulophaga_S1_12.contigs_reformat,Cellulophaga_Asnod2-G02_reformat,Cellulophaga_free_GCF_000799565.1_ASM79956v1_genomic_reformat,Dokdonia_Asnod1-B02_reformat,Dokdonia_sp._Asnod2-E02_reformat,Dokdonia_sp._Asnod3-C12_reformat,Dokdonia_sp._strain_LLG6352-1_reformat,Ecto_Erythrobacter_reformat,Ecto_Luteimonas_reformat,Ecto_Novosphingob…	0.291667	72	0.263889	72
Glycogen degradation, glycogen => glucose-6P	M00855	0.138462	0.709815	0.956373	Free-living	101564.8_reformat,1117318.14_reformat,Alteromonas_fortis_1T_reformat,Aquimarina_sp._strain_LLG6339-5_reformat,BC2-1-Pseudoalteromonas_S6_12.contigs_reformat,Bin_40_partial_s_c86-contigs_reformat,Ecto_Erythrobacter_reformat,Ecto_Nocardioides_reformat,Ecto_Novosphingobium_reformat,Ecto_Pseudomonas5_reformat,GCA_000172635_reformat,GCA_000238395_reformat,GCA_000730385.1_ASM73038v1_genomic.fna_reforma…	0.291667	72	0.263889	72
Propanoyl-CoA metabolism, propanoyl-CoA => succinyl-CoA	M00741	0.134454	0.713858	0.956373	Free-living	Algibacter_S5_12.contigs_reformat,Bin_18_full_s_c99-contigs_reformat,Dokdonia_Asnod1-B02_reformat,Dokdonia_sp._Asnod3-C12_reformat,Ecto_Brevundimonas_reformat,Ecto_Erythrobacter_reformat,Ecto_Flavobacterium2_reformat,Ecto_Maribacter_reformat,Ecto_Nocardioides_reformat,Ecto_Novosphingobium_reformat,Ecto_Oceanicaulis_reformat,Ecto_Roseovarius_reformat,GCA_000060345_reformat,GCA_001441615_reformat,G…	0.305556	72	0.277778	72
Histidine degradation, histidine => N-formiminoglutamate => glutamate	M00045	0.125	0.723674	0.956373	Free-living	101564.8_reformat,1117318.14_reformat,262320.7_reformat,328515.4_reformat,385-LD17-Cellulophaga_S1_12.contigs_reformat,421115.3_reformat,44935.11_reformat,Alteromonas_fortis_1T_reformat,Aquimarina_sp._strain_LLG6339-5_reformat,BC2-1-Pseudoalteromonas_S6_12.contigs_reformat,Bin_18_full_s_c99-contigs_reformat,Bin_69_partial_s_c87-contigs_reformat,Cellulophaga_Asnod2-G02_reformat,Cellulophaga_free_G…	0.680556	72	0.652778	72
Nucleotide sugar biosynthesis, galactose => UDP-galactose	M00554	0.125	0.723674	0.956373	Free-living	262320.7_reformat,385-LD17-Cellulophaga_S1_12.contigs_reformat,421115.3_reformat,Algibacter_S5_12.contigs_reformat,Alteromonas_fortis_1T_reformat,Aquimarina_sp._strain_LLG6339-5_reformat,Bin_61_full_m_c99_r18-contigs_reformat,Cellulophaga_Asnod2-G02_reformat,Cellulophaga_free_GCF_000799565.1_ASM79956v1_genomic_reformat,Dokdonia_Asnod1-B02_reformat,Ecto_Flavobacterium2_reformat,Ecto_Microbacterium…	0.347222	72	0.319444	72
ADP-L-glycero-D-manno-heptose biosynthesis	M00064	0.122553	0.726282	0.956373	Host	101564.8_reformat,1117318.14_reformat,28258.17_reformat,44935.11_reformat,Alteromonas_fortis_1T_reformat,Aquimarina_sp._strain_LLG6339-5_reformat,BC2-1-Pseudoalteromonas_S6_12.contigs_reformat,Cobetia_marina-contigs,Ecto_Brevundimonas_reformat,Ecto_Halomonas1_reformat,Ecto_Halomonas2_reformat,Ecto_Microbacterium_reformat,Ecto_Pseudomonas1_reformat,Ecto_Pseudomonas2_reformat,Ecto_Pseudomonas3_refo…	0.333333	72	0.361111	72
Serine biosynthesis, glycerate-3P => serine	M00020	0.120401	0.7286	0.956373	Host	101564.8_reformat,1117318.14_reformat,262320.7_reformat,28258.17_reformat,421115.3_reformat,44935.11_reformat,Algibacter_S5_12.contigs_reformat,Alteromonas_fortis_1T_reformat,Aquimarina_sp._strain_LLG6339-5_reformat,BC2-1-Pseudoalteromonas_S6_12.contigs_reformat,Bin_40_partial_s_c86-contigs_reformat,Bin_43_partial_s_c65-contigs_reformat,Bin_69_partial_s_c87-contigs_reformat,Cobetia_marina-contigs…	0.625	72	0.652778	72
Tetrahydrofolate biosynthesis, GTP => THF	M00126	0.118519	0.730647	0.956373	Host	101564.8_reformat,1117318.14_reformat,1454201.3_reformat,262320.7_reformat,28258.17_reformat,328515.4_reformat,385-LD17-Cellulophaga_S1_12.contigs_reformat,44935.11_reformat,Algibacter_S5_12.contigs_reformat,Alteromonas_fortis_1T_reformat,Aquimarina_sp._strain_LLG6339-5_reformat,BC2-1-Pseudoalteromonas_S6_12.contigs_reformat,Bin_18_full_s_c99-contigs_reformat,Bin_40_partial_s_c86-contigs_reformat…	0.930556	72	0.944444	72
Threonine biosynthesis, aspartate => homoserine => threonine	M00018	0.118519	0.730647	0.956373	Host	101564.8_reformat,1117318.14_reformat,262320.7_reformat,28258.17_reformat,328515.4_reformat,385-LD17-Cellulophaga_S1_12.contigs_reformat,421115.3_reformat,44935.11_reformat,Algibacter_S5_12.contigs_reformat,Alteromonas_fortis_1T_reformat,Aquimarina_sp._strain_LLG6339-5_reformat,BC2-1-Pseudoalteromonas_S6_12.contigs_reformat,Bin_18_full_s_c99-contigs_reformat,Bin_40_partial_s_c86-contigs_reformat,…	0.930556	72	0.944444	72
Pyridoxal-P biosynthesis, erythrose-4P => pyridoxal-P	M00124	0.114286	0.735317	0.956373	Host	101564.8_reformat,1117318.14_reformat,28258.17_reformat,44935.11_reformat,Alteromonas_fortis_1T_reformat,Aquimarina_sp._strain_LLG6339-5_reformat,BC2-1-Pseudoalteromonas_S6_12.contigs_reformat,Bin_40_partial_s_c86-contigs_reformat,Bin_43_partial_s_c65-contigs_reformat,Cobetia_marina-contigs,Ecto_Acinetobacter1_reformat,Ecto_Acinetobacter2_reformat,Ecto_Halomonas1_reformat,Ecto_Halomonas2_reformat…	0.402778	72	0.430556	72
Pyrimidine deoxyribonuleotide biosynthesis, CDP/CTP => dCDP/dCTP,dTDP/dTTP	M00053	0.114286	0.735317	0.956373	Free-living	101564.8_reformat,1117318.14_reformat,28258.17_reformat,421115.3_reformat,44935.11_reformat,Alteromonas_fortis_1T_reformat,Aquimarina_sp._strain_LLG6339-5_reformat,BC2-1-Pseudoalteromonas_S6_12.contigs_reformat,Bin_40_partial_s_c86-contigs_reformat,Bin_43_partial_s_c65-contigs_reformat,Cobetia_marina-contigs,Ecto_Acinetobacter1_reformat,Ecto_Acinetobacter2_reformat,Ecto_Brevundimonas_reformat,Ect…	0.597222	72	0.569444	72
Galactose degradation, Leloir pathway, galactose => alpha-D-glucose-1P	M00632	0.113297	0.736422	0.956373	Free-living	262320.7_reformat,385-LD17-Cellulophaga_S1_12.contigs_reformat,421115.3_reformat,Algibacter_S5_12.contigs_reformat,Alteromonas_fortis_1T_reformat,Aquimarina_sp._strain_LLG6339-5_reformat,Bin_18_full_s_c99-contigs_reformat,Bin_61_full_m_c99_r18-contigs_reformat,Cellulophaga_Asnod2-G02_reformat,Cellulophaga_free_GCF_000799565.1_ASM79956v1_genomic_reformat,Dokdonia_Asnod1-B02_reformat,Ecto_Flavobact…	0.444444	72	0.416667	72
Glutathione biosynthesis, glutamate => glutathione	M00118	0.1125	0.737316	0.956373	Host	101564.8_reformat,1117318.14_reformat,28258.17_reformat,44935.11_reformat,Alteromonas_fortis_1T_reformat,Aquimarina_sp._strain_LLG6339-5_reformat,BC2-1-Pseudoalteromonas_S6_12.contigs_reformat,Bin_40_partial_s_c86-contigs_reformat,Bin_43_partial_s_c65-contigs_reformat,Bin_69_partial_s_c87-contigs_reformat,Cobetia_marina-contigs,Ecto_Acinetobacter1_reformat,Ecto_Acinetobacter2_reformat,Ecto_Brevun…	0.541667	72	0.569444	72
Cysteine biosynthesis, serine => cysteine	M00021	0.1125	0.737316	0.956373	Host	101564.8_reformat,1117318.14_reformat,28258.17_reformat,421115.3_reformat,Alteromonas_fortis_1T_reformat,Aquimarina_sp._strain_LLG6339-5_reformat,BC2-1-Pseudoalteromonas_S6_12.contigs_reformat,Bin_43_partial_s_c65-contigs_reformat,Cobetia_marina-contigs,Ecto_Acinetobacter1_reformat,Ecto_Acinetobacter2_reformat,Ecto_Brevundimonas_reformat,Ecto_Flavobacterium2_reformat,Ecto_Marinobacter1_reformat,E…	0.430556	72	0.458333	72
Glycogen biosynthesis, glucose-1P => glycogen/starch	M00854	0.1125	0.737316	0.956373	Host	1117318.14_reformat,262320.7_reformat,328515.4_reformat,Algibacter_S5_12.contigs_reformat,Alteromonas_fortis_1T_reformat,Aquimarina_sp._strain_LLG6339-5_reformat,BC2-1-Pseudoalteromonas_S6_12.contigs_reformat,Bin_40_partial_s_c86-contigs_reformat,Bin_61_full_m_c99_r18-contigs_reformat,Dokdonia_Asnod1-B02_reformat,Dokdonia_sp._Asnod2-E02_reformat,Dokdonia_sp._Asnod3-C12_reformat,Dokdonia_sp._strai…	0.430556	72	0.458333	72
Pimeloyl-ACP biosynthesis, BioC-BioH pathway, malonyl-ACP => pimeloyl-ACP	M00572	0.1125	0.737316	0.956373	Host	101564.8_reformat,1117318.14_reformat,28258.17_reformat,44935.11_reformat,Alteromonas_fortis_1T_reformat,Aquimarina_sp._strain_LLG6339-5_reformat,BC2-1-Pseudoalteromonas_S6_12.contigs_reformat,Bin_40_partial_s_c86-contigs_reformat,Bin_43_partial_s_c65-contigs_reformat,Cobetia_marina-contigs,Ecto_Acinetobacter1_reformat,Ecto_Acinetobacter2_reformat,Ecto_Halomonas1_reformat,Ecto_Halomonas2_reformat…	0.430556	72	0.458333	72
beta-Oxidation	M00087	0.0984279	0.753724	0.956856	Host	101564.8_reformat,1117318.14_reformat,1454201.3_reformat,262320.7_reformat,28258.17_reformat,328515.4_reformat,385-LD17-Cellulophaga_S1_12.contigs_reformat,421115.3_reformat,44935.11_reformat,Algibacter_S5_12.contigs_reformat,Alteromonas_fortis_1T_reformat,Aquimarina_sp._strain_LLG6339-5_reformat,BC2-1-Pseudoalteromonas_S6_12.contigs_reformat,Bin_18_full_s_c99-contigs_reformat,Bin_40_partial_s_c8…	0.916667	72	0.930556	72
Leucine biosynthesis, 2-oxoisovalerate => 2-oxoisocaproate	M00432	0.0984279	0.753724	0.956856	Free-living	101564.8_reformat,1117318.14_reformat,262320.7_reformat,28258.17_reformat,385-LD17-Cellulophaga_S1_12.contigs_reformat,421115.3_reformat,44935.11_reformat,Algibacter_S5_12.contigs_reformat,Alteromonas_fortis_1T_reformat,Aquimarina_sp._strain_LLG6339-5_reformat,BC2-1-Pseudoalteromonas_S6_12.contigs_reformat,Bin_18_full_s_c99-contigs_reformat,Bin_40_partial_s_c86-contigs_reformat,Bin_43_partial_s_c…	0.930556	72	0.916667	72
CAM (Crassulacean acid metabolism), light	M00169	0.0984279	0.753724	0.956856	Free-living	Ecto_Novosphingobium_reformat,Ecto_Oceanicaulis_reformat,GCA_000766805.1_ASM76680v1_genomic_reformat,GCA_009746585_reformat,Ld14-Paracoccus_S12_12.contigs_reformat,Paracoccus_aurantiacus_GCA_007993065.1_ASM799306v1_genomic_reformat,Polaribacter_aquimarinus_ZY113_GCF_003129485.1_ASM312948v1_genomic,Sulfitobacter_litoralis_DSM17584,Sulfitobacter_undariaeDM102234,TARA_IOS_MAG_00008_reformat,TARA_PSW…	0.0833333	72	0.0694444	72
KDO2-lipid A biosynthesis, Raetz pathway, non-LpxL-LpxM type	M00866	0.0845572	0.771214	0.972164	Host	101564.8_reformat,1117318.14_reformat,1454201.3_reformat,262320.7_reformat,28258.17_reformat,328515.4_reformat,385-LD17-Cellulophaga_S1_12.contigs_reformat,44935.11_reformat,Algibacter_S5_12.contigs_reformat,Alteromonas_fortis_1T_reformat,Aquimarina_sp._strain_LLG6339-5_reformat,BC2-1-Pseudoalteromonas_S6_12.contigs_reformat,Bin_18_full_s_c99-contigs_reformat,Bin_40_partial_s_c86-contigs_reformat…	0.902778	72	0.916667	72
Fatty acid biosynthesis, initiation	M00082	0.0744188	0.785008	0.975809	Host	101564.8_reformat,1117318.14_reformat,1454201.3_reformat,262320.7_reformat,28258.17_reformat,328515.4_reformat,385-LD17-Cellulophaga_S1_12.contigs_reformat,421115.3_reformat,44935.11_reformat,Algibacter_S5_12.contigs_reformat,Alteromonas_fortis_1T_reformat,Aquimarina_sp._strain_LLG6339-5_reformat,BC2-1-Pseudoalteromonas_S6_12.contigs_reformat,Bin_18_full_s_c99-contigs_reformat,Bin_40_partial_s_c8…	0.888889	72	0.902778	72
KDO2-lipid A biosynthesis, Raetz pathway, LpxL-LpxM type	M00060	0.0744188	0.785008	0.975809	Host	101564.8_reformat,1117318.14_reformat,1454201.3_reformat,262320.7_reformat,28258.17_reformat,328515.4_reformat,385-LD17-Cellulophaga_S1_12.contigs_reformat,44935.11_reformat,Algibacter_S5_12.contigs_reformat,Alteromonas_fortis_1T_reformat,Aquimarina_sp._strain_LLG6339-5_reformat,BC2-1-Pseudoalteromonas_S6_12.contigs_reformat,Bin_18_full_s_c99-contigs_reformat,Bin_40_partial_s_c86-contigs_reformat…	0.888889	72	0.902778	72
Pantothenate biosynthesis, valine/L-aspartate => pantothenate	M00119	0.0666977	0.796207	0.982904	Host	101564.8_reformat,1117318.14_reformat,1454201.3_reformat,262320.7_reformat,28258.17_reformat,328515.4_reformat,385-LD17-Cellulophaga_S1_12.contigs_reformat,44935.11_reformat,Algibacter_S5_12.contigs_reformat,Alteromonas_fortis_1T_reformat,Aquimarina_sp._strain_LLG6339-5_reformat,BC2-1-Pseudoalteromonas_S6_12.contigs_reformat,Bin_18_full_s_c99-contigs_reformat,Bin_40_partial_s_c86-contigs_reformat…	0.875	72	0.888889	72
Phenylacetate degradation, phenylaxetate => acetyl-CoA/succinyl-CoA	M00878	0.0484034	0.825865	1	Host	1454201.3_reformat,328515.4_reformat,44935.11_reformat,Bin_43_partial_s_c65-contigs_reformat,Dokdonia_sp._Asnod2-E02_reformat,Dokdonia_sp._strain_LLG6352-1_reformat,Ecto_Halomonas1_reformat,Ecto_Halomonas2_reformat,Ecto_Marinobacter1_reformat,Ecto_Marinobacter2_reformat,GCA_001653755.1_ASM165375v1_genomic_reformat,GCA_002994045_reformat,GCA_003362725_reformat,GCA_007671675.1_ASM767167v1_genomicre…	0.166667	72	0.180556	72
C1-unit interconversion, prokaryotes	M00140	0.0431784	0.83539	1	Free-living	Bin_43_partial_s_c65-contigs_reformat,Bin_69_partial_s_c87-contigs_reformat,Ecto_Flavobacterium2_reformat,Ecto_Marinobacter1_reformat,Ecto_Marinobacter2_reformat,Ecto_Roseovarius_reformat,GCA_000687935.1_ASM68793v1_genomic_reformat,GCA_000766805.1_ASM76680v1_genomic_reformat,GCA_001441615_reformat,GCA_002954645.1_ASM295464v1_genomic_reformat,GCA_003362725_reformat,GCA_003970385_reformat,GCA_00798…	0.208333	72	0.194444	72
Cytochrome bd ubiquinol oxidase	M00153	0.0323232	0.85732	1	Host	101564.8_reformat,28258.17_reformat,Alteromonas_fortis_1T_reformat,Aquimarina_sp._strain_LLG6339-5_reformat,BC2-1-Pseudoalteromonas_S6_12.contigs_reformat,Cobetia_marina-contigs,Ecto_Acinetobacter1_reformat,Ecto_Acinetobacter2_reformat,Ecto_Halomonas1_reformat,Ecto_Halomonas2_reformat,Ecto_Luteimonas_reformat,Ecto_Oceanicaulis_reformat,Ecto_Pseudomonas1_reformat,Ecto_Pseudomonas3_reformat,Ecto_Ps…	0.305556	72	0.319444	72
Ubiquinone biosynthesis, prokaryotes, chorismate (+ polyprenyl-PP) => ubiquinol	M00117	0.0294178	0.863818	1	Host	101564.8_reformat,1117318.14_reformat,28258.17_reformat,44935.11_reformat,Alteromonas_fortis_1T_reformat,Aquimarina_sp._strain_LLG6339-5_reformat,BC2-1-Pseudoalteromonas_S6_12.contigs_reformat,Bin_40_partial_s_c86-contigs_reformat,Bin_43_partial_s_c65-contigs_reformat,Cobetia_marina-contigs,Ecto_Halomonas1_reformat,Ecto_Halomonas2_reformat,Ecto_Marinobacter1_reformat,Ecto_Marinobacter2_reformat,E…	0.375	72	0.388889	72
UDP-N-acetyl-D-glucosamine biosynthesis, prokaryotes, glucose => UDP-GlcNAc	M00909	0.0290381	0.864691	1	Host	101564.8_reformat,1117318.14_reformat,28258.17_reformat,421115.3_reformat,44935.11_reformat,Alteromonas_fortis_1T_reformat,Aquimarina_sp._strain_LLG6339-5_reformat,BC2-1-Pseudoalteromonas_S6_12.contigs_reformat,Bin_40_partial_s_c86-contigs_reformat,Bin_43_partial_s_c65-contigs_reformat,Bin_69_partial_s_c87-contigs_reformat,Cobetia_marina-contigs,Ecto_Acinetobacter1_reformat,Ecto_Acinetobacter2_re…	0.597222	72	0.611111	72
Cytochrome bc1 complex respiratory unit	M00151	0.0284416	0.866075	1	Host	101564.8_reformat,1117318.14_reformat,28258.17_reformat,421115.3_reformat,44935.11_reformat,Alteromonas_fortis_1T_reformat,Aquimarina_sp._strain_LLG6339-5_reformat,BC2-1-Pseudoalteromonas_S6_12.contigs_reformat,Bin_40_partial_s_c86-contigs_reformat,Bin_43_partial_s_c65-contigs_reformat,Bin_69_partial_s_c87-contigs_reformat,Cobetia_marina-contigs,Ecto_Brevundimonas_reformat,Ecto_Erythrobacter_refo…	0.569444	72	0.583333	72
Arginine biosynthesis, ornithine => arginine	M00844	0.0280428	0.867008	1	Host	101564.8_reformat,1117318.14_reformat,28258.17_reformat,421115.3_reformat,44935.11_reformat,Alteromonas_fortis_1T_reformat,Aquimarina_sp._strain_LLG6339-5_reformat,BC2-1-Pseudoalteromonas_S6_12.contigs_reformat,Bin_43_partial_s_c65-contigs_reformat,Cobetia_marina-contigs,Ecto_Acinetobacter1_reformat,Ecto_Acinetobacter2_reformat,Ecto_Brevundimonas_reformat,Ecto_Erythrobacter_reformat,Ecto_Halomona…	0.541667	72	0.555556	72
CAM (Crassulacean acid metabolism), dark	M00168	0.0278261	0.867518	1	Host	1454201.3_reformat,262320.7_reformat,328515.4_reformat,385-LD17-Cellulophaga_S1_12.contigs_reformat,44935.11_reformat,Algibacter_S5_12.contigs_reformat,Bin_18_full_s_c99-contigs_reformat,Bin_61_full_m_c99_r18-contigs_reformat,Cellulophaga_Asnod2-G02_reformat,Cellulophaga_free_GCF_000799565.1_ASM79956v1_genomic_reformat,Dokdonia_Asnod1-B02_reformat,Dokdonia_sp._Asnod2-E02_reformat,Dokdonia_sp._Asn…	0.513889	72	0.527778	72
Adenine ribonucleotide biosynthesis, IMP => ADP,ATP	M00049	0	1	1	NA	101564.8_reformat,1117318.14_reformat,1454201.3_reformat,262320.7_reformat,28258.17_reformat,328515.4_reformat,385-LD17-Cellulophaga_S1_12.contigs_reformat,421115.3_reformat,44935.11_reformat,Algibacter_S5_12.contigs_reformat,Alteromonas_fortis_1T_reformat,Aquimarina_sp._strain_LLG6339-5_reformat,BC2-1-Pseudoalteromonas_S6_12.contigs_reformat,Bin_18_full_s_c99-contigs_reformat,Bin_40_partial_s_c8…	1	72	1	72
Anoxygenic photosystem II	M00597	0	1	1	NA	Ecto_Erythrobacter_reformat,Ecto_Roseovarius_reformat,GCA_001441615_reformat,GCA_002155305_reformat,Granulosicoccus_Mag_GCA_023301795.1_reformat,TARA_PSW_MAG_00029_reformat	0.0416667	72	0.0416667	72
Arginine biosynthesis, glutamate => acetylcitrulline => arginine	M00845	0	1	1	NA	Ecto_Luteimonas_reformat,Ecto_Oceanicaulis_reformat,GCA_007859325_reformat,TARA_IOS_MAG_00008_reformat	0.0277778	72	0.0277778	72
Benzene degradation, benzene => catechol	M00548	0	1	1	NA	Bin_43_partial_s_c65-contigs_reformat,Ecto_Marinobacter1_reformat,Ecto_Marinobacter2_reformat,GCA_007671675.1_ASM767167v1_genomicreformat,GCA_007989625_reformat,GCA_018403785_reformat	0.0416667	72	0.0416667	72
Biotin biosynthesis, pimeloyl-ACP/CoA => biotin	M00123	0	1	1	NA	101564.8_reformat,1117318.14_reformat,1454201.3_reformat,262320.7_reformat,28258.17_reformat,328515.4_reformat,385-LD17-Cellulophaga_S1_12.contigs_reformat,44935.11_reformat,Alteromonas_fortis_1T_reformat,Aquimarina_sp._strain_LLG6339-5_reformat,BC2-1-Pseudoalteromonas_S6_12.contigs_reformat,Bin_18_full_s_c99-contigs_reformat,Bin_40_partial_s_c86-contigs_reformat,Bin_43_partial_s_c65-contigs_refo…	0.791667	72	0.791667	72
C4-dicarboxylic acid cycle, NADP - malic enzyme type	M00172	0	1	1	NA	Ecto_Novosphingobium_reformat,GCA_000766805.1_ASM76680v1_genomic_reformat,GCA_009746585_reformat,Polaribacter_aquimarinus_ZY113_GCF_003129485.1_ASM312948v1_genomic	0.0277778	72	0.0277778	72
CMP-KDO biosynthesis	M00063	0	1	1	NA	101564.8_reformat,1117318.14_reformat,1454201.3_reformat,262320.7_reformat,28258.17_reformat,328515.4_reformat,385-LD17-Cellulophaga_S1_12.contigs_reformat,44935.11_reformat,Algibacter_S5_12.contigs_reformat,Alteromonas_fortis_1T_reformat,Aquimarina_sp._strain_LLG6339-5_reformat,BC2-1-Pseudoalteromonas_S6_12.contigs_reformat,Bin_18_full_s_c99-contigs_reformat,Bin_40_partial_s_c86-contigs_reformat…	0.930556	72	0.930556	72
Cysteine biosynthesis, homocysteine + serine => cysteine	M00338	0	1	1	NA	1454201.3_reformat,262320.7_reformat,328515.4_reformat,385-LD17-Cellulophaga_S1_12.contigs_reformat,Bin_18_full_s_c99-contigs_reformat,Cellulophaga_Asnod2-G02_reformat,Cellulophaga_free_GCF_000799565.1_ASM79956v1_genomic_reformat,Dokdonia_Asnod1-B02_reformat,Dokdonia_sp._Asnod2-E02_reformat,Dokdonia_sp._Asnod3-C12_reformat,Dokdonia_sp._strain_LLG6352-1_reformat,Ecto_Brevundimonas_reformat,Ecto_Fl…	0.416667	72	0.416667	72
Ectoine biosynthesis, aspartate => ectoine	M00033	0	1	1	NA	28258.17_reformat,44935.11_reformat,Bin_40_partial_s_c86-contigs_reformat,Bin_43_partial_s_c65-contigs_reformat,Bin_69_partial_s_c87-contigs_reformat,Cobetia_marina-contigs,Ecto_Halomonas1_reformat,Ecto_Halomonas2_reformat,Ecto_Marinobacter1_reformat,Ecto_Marinobacter2_reformat,Ecto_Pseudomonas5_reformat,Ecto_Roseovarius_reformat,GCA_000368585.1_Acin_vene_CIP_110063_V1_genomic_reformat,GCA_001441…	0.166667	72	0.166667	72
Fatty acid biosynthesis, elongation	M00083	0	1	1	NA	101564.8_reformat,1117318.14_reformat,1454201.3_reformat,262320.7_reformat,28258.17_reformat,328515.4_reformat,385-LD17-Cellulophaga_S1_12.contigs_reformat,44935.11_reformat,Algibacter_S5_12.contigs_reformat,Alteromonas_fortis_1T_reformat,Aquimarina_sp._strain_LLG6339-5_reformat,BC2-1-Pseudoalteromonas_S6_12.contigs_reformat,Bin_18_full_s_c99-contigs_reformat,Bin_40_partial_s_c86-contigs_reformat…	0.958333	72	0.958333	72
Fumarate reductase, prokaryotes	M00150	0	1	1	NA	GCA_003970385_reformat,Shewanella_algae_JCM21037,Shewanella_algicola_JCM31091,Shewanella_baltica_OS155_GCF_000015845.1_ASM1584v1_genomic,Shewanella_dokdonensis_DSM23626,Vibrio_lentus-contigs	0.0416667	72	0.0416667	72
GABA biosynthesis, eukaryotes, putrescine => GABA	M00135	0	1	1	NA	Ecto_Halomonas2_reformat,Ecto_Pseudomonas1_reformat,Pseudomonas_aeruginosa_GCA_000590905.1_De_novo_Assembly_genomic_reformat,TARA_ION_MAG_00058_reformat	0.0277778	72	0.0277778	72
Glycolysis (Embden-Meyerhof pathway), glucose => pyruvate	M00001	0	1	1	NA	101564.8_reformat,1117318.14_reformat,1454201.3_reformat,262320.7_reformat,28258.17_reformat,328515.4_reformat,385-LD17-Cellulophaga_S1_12.contigs_reformat,421115.3_reformat,44935.11_reformat,Algibacter_S5_12.contigs_reformat,Alteromonas_fortis_1T_reformat,Aquimarina_sp._strain_LLG6339-5_reformat,BC2-1-Pseudoalteromonas_S6_12.contigs_reformat,Bin_18_full_s_c99-contigs_reformat,Bin_40_partial_s_c8…	0.944444	72	0.944444	72
Isoleucine biosynthesis, pyruvate => 2-oxobutanoate	M00535	0	1	1	NA	262320.7_reformat,385-LD17-Cellulophaga_S1_12.contigs_reformat,Algibacter_S5_12.contigs_reformat,Bin_18_full_s_c99-contigs_reformat,Bin_61_full_m_c99_r18-contigs_reformat,Cellulophaga_Asnod2-G02_reformat,Cellulophaga_free_GCF_000799565.1_ASM79956v1_genomic_reformat,Ecto_Flavobacterium2_reformat,Ecto_Maribacter_reformat,GCA_000687935.1_ASM68793v1_genomic_reformat,GCA_000766805.1_ASM76680v1_genomic…	0.208333	72	0.208333	72
Lysine biosynthesis, DAP dehydrogenase pathway, aspartate => lysine	M00526	0	1	1	NA	101564.8_reformat,1117318.14_reformat,262320.7_reformat,28258.17_reformat,328515.4_reformat,385-LD17-Cellulophaga_S1_12.contigs_reformat,421115.3_reformat,44935.11_reformat,Algibacter_S5_12.contigs_reformat,Alteromonas_fortis_1T_reformat,Aquimarina_sp._strain_LLG6339-5_reformat,BC2-1-Pseudoalteromonas_S6_12.contigs_reformat,Bin_18_full_s_c99-contigs_reformat,Bin_40_partial_s_c86-contigs_reformat,…	0.944444	72	0.944444	72
Methionine salvage pathway	M00034	0	1	1	NA	1117318.14_reformat,28258.17_reformat,44935.11_reformat,Bin_40_partial_s_c86-contigs_reformat,Bin_43_partial_s_c65-contigs_reformat,Cobetia_marina-contigs,Ecto_Halomonas1_reformat,Ecto_Halomonas2_reformat,Ecto_Luteimonas_reformat,Ecto_Marinobacter1_reformat,Ecto_Marinobacter2_reformat,Ecto_Pseudomonas1_reformat,GCA_000238395_reformat,GCA_001641615.1_ASM164161v1_genomic_reformat,GCA_001720485_refo…	0.194444	72	0.194444	72
Molybdenum cofactor biosynthesis, GTP => molybdenum cofactor	M00880	0	1	1	NA	101564.8_reformat,262320.7_reformat,28258.17_reformat,385-LD17-Cellulophaga_S1_12.contigs_reformat,421115.3_reformat,44935.11_reformat,Algibacter_S5_12.contigs_reformat,Alteromonas_fortis_1T_reformat,Aquimarina_sp._strain_LLG6339-5_reformat,Bin_18_full_s_c99-contigs_reformat,Bin_40_partial_s_c86-contigs_reformat,Bin_43_partial_s_c65-contigs_reformat,Bin_61_full_m_c99_r18-contigs_reformat,Bin_69_p…	0.763889	72	0.763889	72
Multidrug resistance, efflux pump MexCD-OprJ	M00639	0	1	1	NA	101564.8_reformat,Ecto_Pseudomonas3_reformat,Pseudomonas_aeruginosa_GCA_000590905.1_De_novo_Assembly_genomic_reformat,Pseudomonas_S2_12.contigs_reformat	0.0277778	72	0.0277778	72
NAD biosynthesis, tryptophan => quinolinate => NAD	M00912	0	1	1	NA	1454201.3_reformat,262320.7_reformat,328515.4_reformat,385-LD17-Cellulophaga_S1_12.contigs_reformat,44935.11_reformat,Algibacter_S5_12.contigs_reformat,Bin_18_full_s_c99-contigs_reformat,Cellulophaga_Asnod2-G02_reformat,Cellulophaga_free_GCF_000799565.1_ASM79956v1_genomic_reformat,Dokdonia_Asnod1-B02_reformat,Dokdonia_sp._Asnod2-E02_reformat,Dokdonia_sp._Asnod3-C12_reformat,Dokdonia_sp._strain_LL…	0.458333	72	0.458333	72
Nicotinate degradation, nicotinate => fumarate	M00622	0	1	1	NA	44935.11_reformat,Ecto_Halomonas1_reformat,Ecto_Halomonas2_reformat,GCA_007989625_reformat	0.0277778	72	0.0277778	72
Pentose phosphate pathway, oxidative phase, glucose 6P => ribulose 5P	M00006	0	1	1	NA	1117318.14_reformat,262320.7_reformat,28258.17_reformat,385-LD17-Cellulophaga_S1_12.contigs_reformat,421115.3_reformat,Alteromonas_fortis_1T_reformat,Aquimarina_sp._strain_LLG6339-5_reformat,BC2-1-Pseudoalteromonas_S6_12.contigs_reformat,Bin_18_full_s_c99-contigs_reformat,Bin_69_partial_s_c87-contigs_reformat,Cellulophaga_Asnod2-G02_reformat,Cellulophaga_free_GCF_000799565.1_ASM79956v1_genomic_re…	0.527778	72	0.527778	72
Polyamine biosynthesis, arginine => ornithine => putrescine	M00134	0	1	1	NA	Bin_69_partial_s_c87-contigs_reformat,Ecto_Roseovarius_reformat,GCA_001441615_reformat,Ld14-Paracoccus_S12_12.contigs_reformat,Paracoccus_aurantiacus_GCA_007993065.1_ASM799306v1_genomic_reformat,Psychro_adel-contigs,Sulfitobacter_litoralis_DSM17584,TARA_PSW_MAG_00029_reformat	0.0555556	72	0.0555556	72
Pyridoxal-P biosynthesis, R5P + glyceraldehyde-3P + glutamine => pyridoxal-P	M00916	0	1	1	NA	421115.3_reformat,Ecto_Microbacterium_reformat,Ecto_Nocardioides_reformat,GCA_013408145_reformat,Ld8-Microbacterium_S8_12.contigs_reformat,TARA_ANE_MAG_00007_reformat	0.0416667	72	0.0416667	72
Pyrimidine degradation, uracil => beta-alanine, thymine => 3-aminoisobutanoate	M00046	0	1	1	NA	101564.8_reformat,28258.17_reformat,44935.11_reformat,Bin_69_partial_s_c87-contigs_reformat,Cobetia_marina-contigs,Ecto_Halomonas1_reformat,Ecto_Halomonas2_reformat,Ecto_Pseudomonas3_reformat,Ecto_Roseovarius_reformat,GCA_001441615_reformat,GCA_001720485_reformat,Granulosicoccus_antarcticus_IMCC3135_reformat,Granulosicoccus_Mag_GCA_023301795.1_reformat,Ld12-Cobetia_S9_12.contigs_reformat,Ld14-Par…	0.152778	72	0.152778	72
Trehalose biosynthesis, D-glucose 1P => trehalose	M00565	0	1	1	NA	101564.8_reformat,421115.3_reformat,Ecto_Nocardioides_reformat,Ecto_Novosphingobium_reformat,Ecto_Pseudomonas5_reformat,GCA_009746585_reformat,GCA_013408145_reformat,Ld14-Paracoccus_S12_12.contigs_reformat,Ld8-Microbacterium_S8_12.contigs_reformat,Pseudomonas_aeruginosa_GCA_000590905.1_De_novo_Assembly_genomic_reformat,Pseudomonas_S2_12.contigs_reformat,TARA_ANE_MAG_00007_reformat	0.0833333	72	0.0833333	72
Undecaprenylphosphate alpha-L-Ara4N biosynthesis, UDP-GlcA => undecaprenyl phosphate alpha-L-Ara4N	M00761	0	1	1	NA	Pseudomonas_aeruginosa_GCA_000590905.1_De_novo_Assembly_genomic_reformat,Pseudomonas_S2_12.contigs_reformat	0.0138889	72	0.0138889	72

## Sheet: Table S6 KEGG Genes
Table S6. Kegg Orthologs that were either enriched in host-associated or in free-living (seawater) based on KO odds ratios in either greater than 95% or less than 5% of the distribution all paired KO contrasts. A subset are shown in Figure 3.
KO terms significantly enriched in seaweed-associated bacteria:			KO terms most enriched in free-living bacterial taxa:
Ko_id	OR	definition	Ko_id	OR	definition
K01729	41	algL; poly(beta-D-mannuronate) lyase [EC:4.2.2.3]	K08219	0.037037	UMF2; MFS transporter, UMF2 family, putative MFS family transporter protein
K10440	23	rbsC; ribose transport system permease protein	K06196	0.0434783	ccdA; cytochrome c-type biogenesis protein
K01488	15	add, ADA; adenosine deaminase [EC:3.5.4.4]	K02046	0.0526316	cysU; sulfate/thiosulfate transport system permease protein
K01545	15	kdpF; potassium-transporting ATPase KdpF subunit	K02047	0.0526316	cysW; sulfate/thiosulfate transport system permease protein
K10021	15	occP, nocP; octopine/nopaline transport system ATP-binding protein [EC:7.4.2.1]	K00290	0.0588235	LYS1; saccharopine dehydrogenase (NAD+, L-lysine forming) [EC:1.5.1.7]
K02053	13	ABC.SP.P; putative spermidine/putrescine transport system permease protein	K02045	0.0588235	cysA; sulfate/thiosulfate transport system ATP-binding protein [EC:7.3.2.3]
K02077	13	ABC.ZM.S; zinc/manganese transport system substrate-binding protein	K03436	0.0588235	fruR2, fruR; DeoR family transcriptional regulator, fructose operon transcriptional repressor
K02225	13	cobC1, cobC; cobalamin biosynthesis protein CobC	K06001	0.0588235	trpB; tryptophan synthase beta chain [EC:4.2.1.20]
K04046	13	yegD; hypothetical chaperone protein	K14061	0.0588235	uspF; universal stress protein F
K04488	13	iscU, nifU; nitrogen fixation protein NifU and related proteins	K00023	0.0666667	phbB; acetoacetyl-CoA reductase [EC:1.1.1.36]
K05524	13	fdxA; ferredoxin	K00109	0.0666667	L2HGDH; 2-hydroxyglutarate dehydrogenase [EC:1.1.99.2]
K07693	13	desR; two-component system, NarL family, response regulator DesR	K00635	0.0666667	tgs, wax-dgat; diacylglycerol O-acyltransferase / wax synthase [EC:2.3.1.20 2.3.1.75]
K08083	13	algR; two-component system, LytTR family, response regulator AlgR	K02554	0.0666667	mhpD; 2-keto-4-pentenoate hydratase [EC:4.2.1.80]
K08194	13	dgoT; MFS transporter, ACS family, D-galactonate transporter	K14085	0.0666667	ALDH7A1; aldehyde dehydrogenase family 7 member A1 [EC:1.2.1.31 1.2.1.8 1.2.1.3]
K15918	13	GLYK; D-glycerate 3-kinase [EC:2.7.1.31]	K09650	0.0717949	PARL, PSARL, PCP1; rhomboid-like protein [EC:3.4.21.105]
K00145	11	argC; N-acetyl-gamma-glutamyl-phosphate reductase [EC:1.2.1.38]	K01420	0.0769231	fnr; CRP/FNR family transcriptional regulator, anaerobic regulatory protein
K00930	11	argB; acetylglutamate kinase [EC:2.7.2.8]	K02016	0.0769231	ABC.FEV.S; iron complex transport system substrate-binding protein
K01755	11	argH, ASL; argininosuccinate lyase [EC:4.3.2.1]	K03821	0.0769231	phaC, phbC; poly[(R)-3-hydroxyalkanoate] polymerase subunit PhaC [EC:2.3.1.304]
K01845	11	hemL; glutamate-1-semialdehyde 2,1-aminomutase [EC:5.4.3.8]	K03833	0.0769231	selB, EEFSEC; selenocysteine-specific elongation factor
K02057	11	ABC.SS.P; simple sugar transport system permease protein	K07814	0.0769231	K07814; cyclic di-GMP phosphodiesterase [EC:3.1.4.-]
K02074	11	ABC.ZM.A; zinc/manganese transport system ATP-binding protein	K09684	0.0769231	pucR; PucR family transcriptional regulator, purine catabolism regulatory protein
K05814	11	ugpA; sn-glycerol 3-phosphate transport system permease protein	K09790	0.0769231	K09790; uncharacterized protein
K05815	11	ugpE; sn-glycerol 3-phosphate transport system permease protein	K14744	0.0769231	rzpD; prophage endopeptidase [EC:3.4.-.-]
K06182	11	rluF; 23S rRNA pseudouridine2604 synthase [EC:5.4.99.21]	K01665	0.0810811	pabB; para-aminobenzoate synthetase component I [EC:2.6.1.85]
K07136	11	K07136; uncharacterized protein	K23239	0.0839161	frmR; FrmR/RcnR family transcriptional regulator, repressor of frmRAB operon
K07146	11	K07146; UPF0176 protein	K00103	0.0909091	GULO; L-gulonolactone oxidase [EC:1.1.3.8]
K07262	11	pbpG; serine-type D-Ala-D-Ala endopeptidase (penicillin-binding protein 7) [EC:3.4.21.-]	K00146	0.0909091	feaB, tynC; phenylacetaldehyde dehydrogenase [EC:1.2.1.39]
K09823	11	zur; Fur family transcriptional regulator, zinc uptake regulator	K00571	0.0909091	E2.1.1.72; site-specific DNA-methyltransferase (adenine-specific) [EC:2.1.1.72]
K09941	11	K09941; uncharacterized protein	K02063	0.0909091	thiP; thiamine transport system permease protein
K12267	11	msrAB; peptide methionine sulfoxide reductase msrA/msrB [EC:1.8.4.11 1.8.4.12]	K02064	0.0909091	thiB, tbpA; thiamine transport system substrate-binding protein
K15862	11	ccoNO; cytochrome c oxidase cbb3-type subunit I/II [EC:7.1.1.9]	K03673	0.0909091	dsbA; protein dithiol oxidoreductase (disulfide-forming) [EC:1.8.4.15]
K16556	11	exoM; succinoglycan biosynthesis protein ExoM [EC:2.4.-.-]	K07705	0.0909091	lytT, lytR; two-component system, LytTR family, response regulator LytT
K18303	11	mexK; multidrug efflux pump	K14674	0.0909091	TGL4; TAG lipase / steryl ester hydrolase / phospholipase A2 / LPA acyltransferase [EC:3.1.1.3 3.1.1.13 3.1.1.4 2.3.1.51]
K20541	11	bcsB; cellulose synthase operon protein B	K16048	0.0909091	hsaB; 3-hydroxy-9,10-secoandrosta-1,3,5(10)-triene-9,17-dione monooxygenase reductase component [EC:1.5.1.-]
K05799	10.3333	pdhR; GntR family transcriptional regulator, transcriptional repressor for pyruvate dehydrogenase complex	K17838	0.0909091	oxa; beta-lactamase class D [EC:3.5.2.6]
K07178	9.33333	RIOK1; RIO kinase 1 [EC:2.7.11.1]	K23980	0.0909091	tpdA; cysteinylglycine-S-conjugate dipeptidase [EC:3.4.13.23]
K00013	9	hisD; histidinol dehydrogenase [EC:1.1.1.23]	K03769	0.10101	ppiC; peptidyl-prolyl cis-trans isomerase C [EC:5.2.1.8]
K00034	9	gdh; glucose 1-dehydrogenase [EC:1.1.1.47]	K01262	0.103448	pepP; Xaa-Pro aminopeptidase [EC:3.4.11.9]
K00640	9	cysE; serine O-acetyltransferase [EC:2.3.1.30]	K02549	0.103448	menC; o-succinylbenzoate synthase [EC:4.2.1.113]
K00840	9	astC; succinylornithine aminotransferase [EC:2.6.1.81]	K05714	0.103448	mhpC; 2-hydroxy-6-oxonona-2,4-dienedioate hydrolase [EC:3.7.1.14]
K01525	9	apaH; bis(5'-nucleosyl)-tetraphosphatase (symmetrical) [EC:3.6.1.41]	K17450	0.103448	ACO2; homoaconitase [EC:4.2.1.-]
K01766	9	csdA; cysteine sulfinate desulfinase [EC:4.4.1.-]	K20608	0.103448	tet; tetrahedral aminopeptidase [EC:3.4.11.-]
K01808	9	rpiB; ribose 5-phosphate isomerase B [EC:5.3.1.6]	K23144	0.103448	K23144; UDP-N-acetylglucosamine diphosphorylase / glucose-1-phosphate thymidylyltransferase / UDP-N-acetylgalactosamine diphosphorylase / glucosamine-1-phosphate N-acetyltransferase / galactosamine-1-phosphate N-acetyltransferase [EC:2.7.7.23 2.7.7.24 2.7.7.83 2.3.1.157 2.3.1.276]
K01814	9	hisA; phosphoribosylformimino-5-aminoimidazole carboxamide ribotide isomerase [EC:5.3.1.16]	K00102	0.111111	LDHD, dld; D-lactate dehydrogenase (cytochrome) [EC:1.1.2.4]
K02025	9	ABC.MS.P; multiple sugar transport system permease protein	K01434	0.111111	pac; penicillin G amidase [EC:3.5.1.11]
K02029	9	ABC.PA.P; polar amino acid transport system permease protein	K02031	0.111111	ddpD; peptide/nickel transport system ATP-binding protein
K02036	9	pstB; phosphate transport system ATP-binding protein [EC:7.3.2.1]	K02032	0.111111	ddpF; peptide/nickel transport system ATP-binding protein
K02038	9	pstA; phosphate transport system permease protein	K05341	0.111111	E2.4.1.4; amylosucrase [EC:2.4.1.4]
K02172	9	blaR1; bla regulator protein blaR1	K05712	0.111111	mhpA; 3-(3-hydroxy-phenyl)propionate hydroxylase [EC:1.14.13.127]
K02398	9	flgM; negative regulator of flagellin synthesis FlgM	K05791	0.111111	terZ; tellurium resistance protein TerZ
K02405	9	fliA, whiG; RNA polymerase sigma factor FliA	K05792	0.111111	terA; tellurite resistance protein TerA
K02666	9	pilQ; type IV pilus assembly protein PilQ	K05795	0.111111	terD; tellurium resistance protein TerD
K03654	9	recQ; ATP-dependent DNA helicase RecQ [EC:5.6.2.4]	K07682	0.111111	devS; two-component system, NarL family, sensor histidine kinase DevS [EC:2.7.13.3]
K03753	9	mobB; molybdopterin-guanine dinucleotide biosynthesis adapter protein	K08720	0.111111	ompU; outer membrane protein OmpU
K03841	9	FBP, fbp; fructose-1,6-bisphosphatase I [EC:3.1.3.11]	K08993	0.111111	yhhL; putative membrane protein
K04080	9	ibpA; molecular chaperone IbpA	K09909	0.111111	K09909; uncharacterized protein
K04082	9	hscB, HSCB, HSC20; molecular chaperone HscB	K09919	0.111111	K09919; uncharacterized protein
K05772	9	tupA, vupA; tungstate transport system substrate-binding protein	K11928	0.111111	putP; sodium/proline symporter
K05773	9	tupB, vupB; tungstate transport system permease protein	K13995	0.111111	nicF; maleamate amidohydrolase [EC:3.5.1.107]
K05813	9	ugpB; sn-glycerol 3-phosphate transport system substrate-binding protein	K19789	0.111111	radD; DNA repair protein RadD
K06938	9	K06938; uncharacterized protein	K21020	0.111111	siaD; diguanylate cyclase [EC:2.7.7.65]
K06967	9	trmK; tRNA (adenine22-N1)-methyltransferase [EC:2.1.1.217]	K22296	0.111111	nicR; MarR family transcriptional regulator, lower aerobic nicotinate degradation pathway regulator
K07025	9	K07025; putative hydrolase of the HAD superfamily	K22622	0.111111	soxD; S-disulfanyl-L-cysteine oxidoreductase SoxD [EC:1.8.2.6]
K07071	9	K07071; uncharacterized protein	K24411	0.111111	patD, lynD; oxazoline/thiazoline synthase [EC:6.2.2.2 6.2.2.3]
K07232	9	CHAC, chaC; glutathione-specific gamma-glutamylcyclotransferase [EC:4.3.2.7]	K01432	0.12	AFMID; arylformamidase [EC:3.5.1.9]
K09857	9	K09857; uncharacterized protein	K12978	0.126984	lpxF; lipid A 4'-phosphatase [EC:3.1.3.-]
K10117	9	msmE; raffinose/stachyose/melibiose transport system substrate-binding protein	K03588	0.128205	ftsW, spoVE; cell division protein FtsW
K10911	9	luxU; two-component system, phosphorelay protein LuxU	K00091	0.130435	E1.1.1.219; dihydroflavonol-4-reductase [EC:1.1.1.219]
K11209	9	yghU, yfcG; GSH-dependent disulfide-bond oxidoreductase [EC:1.8.4.-]	K03768	0.130435	PPIB, ppiB; peptidyl-prolyl cis-trans isomerase B (cyclophilin B) [EC:5.2.1.8]
K11414	9	SIRT4, SIR2L4; NAD+-dependent protein deacetylase sirtuin 4 [EC:2.3.1.286]	K14337	0.130435	mptA; alpha-1,6-mannosyltransferase [EC:2.4.1.-]
K11745	9	kefC; glutathione-regulated potassium-efflux system ancillary protein KefC	K15363	0.130435	FAN1, MTMR15; fanconi-associated nuclease 1 [EC:3.1.21.- 3.1.4.1]
K12254	9	kauB; 4-guanidinobutyraldehyde dehydrogenase / NAD-dependent aldehyde dehydrogenase [EC:1.2.1.54 1.2.1.-]	K07798	0.140056	cusB, silB; membrane fusion protein, copper/silver efflux system
K13043	9	argF; N-succinyl-L-ornithine transcarbamylase [EC:2.1.3.11]	K00016	0.142857	LDH, ldh; L-lactate dehydrogenase [EC:1.1.1.27]
K13541	9	cbiGH-cobJ; cobalt-precorrin 5A hydrolase / cobalt-factor III methyltransferase / precorrin-3B C17-methyltransferase [EC:3.7.1.12 2.1.1.272 2.1.1.131]	K00953	0.142857	FLAD1; FAD synthetase [EC:2.7.7.2]
K13700	9	ABHD6; abhydrolase domain-containing protein 6 [EC:3.1.1.23]	K01256	0.142857	pepN; aminopeptidase N [EC:3.4.11.2]
K15581	9	oppB; oligopeptide transport system permease protein	K01557	0.142857	FAHD1; acylpyruvate hydrolase [EC:3.7.1.5]
K16077	9	scrY; sucrose porin	K01932	0.142857	capB, pgsB; gamma-polyglutamate synthase [EC:6.3.2.-]
K19221	9	cobA, btuR; cob(I)alamin adenosyltransferase [EC:2.5.1.17]	K02033	0.142857	ABC.PE.P; peptide/nickel transport system permease protein
K19271	9	catA; chloramphenicol O-acetyltransferase type A [EC:2.3.1.28]	K02034	0.142857	ABC.PE.P1; peptide/nickel transport system permease protein
K19978	9	acbK; acarbose 7IV-phosphotransferase [EC:2.7.1.187]	K02035	0.142857	ABC.PE.S; peptide/nickel transport system substrate-binding protein
K20034	9	dmdB; 3-(methylthio)propionyl---CoA ligase [EC:6.2.1.44]	K02453	0.142857	gspD; general secretion pathway protein D
K21747	9	alkR; AraC family transcriptional regulator, alkane utilization regulator	K03311	0.142857	TC.LIVCS; branched-chain amino acid:cation transporter, LIVCS family
K22477	9	argO; N-acetylglutamate synthase [EC:2.3.1.1]	K03442	0.142857	mscS; small conductance mechanosensitive channel
K09913	8.66667	ppnP; purine/pyrimidine-nucleoside phosphorylase [EC:2.4.2.1 2.4.2.2]	K03516	0.142857	flhE; flagellar protein FlhE
K08191	8.6	exuT; MFS transporter, ACS family, hexuronate transporter	K03746	0.142857	hns; DNA-binding protein H-NS
K03499	8	trkA, ktrA, ktrC; trk/ktr system potassium uptake protein	K03789	0.142857	rimI; [ribosomal protein S18]-alanine N-acetyltransferase [EC:2.3.1.266]
K20370	8	PEPCK; phosphoenolpyruvate carboxykinase (diphosphate) [EC:4.1.1.38]	K04088	0.142857	hflK; modulator of FtsH protease HflK
K01682	7.66667	acnB; aconitate hydratase 2 / 2-methylisocitrate dehydratase [EC:4.2.1.3 4.2.1.99]	K04720	0.142857	cobD; threonine-phosphate decarboxylase [EC:4.1.1.81]
K12278	7.66667	mshG; MSHA biogenesis protein MshG	K05281	0.142857	IFR; 2'-hydroxyisoflavone reductase [EC:1.3.1.45]
K18299	7.66667	mexF; multidrug efflux pump	K05577	0.142857	ndhF; NAD(P)H-quinone oxidoreductase subunit 5 [EC:7.1.1.2]
K00099	7	dxr; 1-deoxy-D-xylulose-5-phosphate reductoisomerase [EC:1.1.1.267]	K05591	0.142857	dbpA; ATP-dependent RNA helicase DbpA [EC:3.6.4.13]
K00158	7	spxB, poxL; pyruvate oxidase [EC:1.2.3.3]	K05803	0.142857	nlpI; lipoprotein NlpI
K00162	7	PDHB, pdhB; pyruvate dehydrogenase E1 component beta subunit [EC:1.2.4.1]	K06885	0.142857	K06885; uncharacterized protein
K00318	7	PRODH, fadM, putB; proline dehydrogenase [EC:1.5.5.2]	K06918	0.142857	K06918; uncharacterized protein
K00367	7	narB; ferredoxin-nitrate reductase [EC:1.7.7.2]	K07261	0.142857	mepA; penicillin-insensitive murein DD-endopeptidase [EC:3.4.24.-]
K00468	7	davB; lysine 2-monooxygenase [EC:1.13.12.2]	K07473	0.142857	dinJ; DNA-damage-inducible protein J
K00992	7	murU; N-acetyl-alpha-D-muramate 1-phosphate uridylyltransferase [EC:2.7.7.99]	K07636	0.142857	phoR; two-component system, OmpR family, phosphate regulon sensor histidine kinase PhoR [EC:2.7.13.3]
K01003	7	bcpA; oxaloacetate decarboxylase [EC:4.1.1.112]	K08990	0.142857	ycjF; putative membrane protein
K01008	7	selD, SEPHS; selenide, water dikinase [EC:2.7.9.3]	K09117	0.142857	K09117; uncharacterized protein
K01267	7	DNPEP; aspartyl aminopeptidase [EC:3.4.11.21]	K09906	0.142857	epmC; elongation factor P hydroxylase [EC:1.14.-.-]
K01356	7	lexA; repressor LexA [EC:3.4.21.88]	K10780	0.142857	fabL; enoyl-[acyl-carrier protein] reductase III [EC:1.3.1.104]
K01610	7	E4.1.1.49, pckA; phosphoenolpyruvate carboxykinase (ATP) [EC:4.1.1.49]	K13010	0.142857	per, rfbE; perosamine synthetase [EC:2.6.1.102]
K01624	7	FBA, fbaA; fructose-bisphosphate aldolase, class II [EC:4.1.2.13]	K13236	0.142857	DECR1; 2,4-dienoyl-CoA reductase [(3E)-enoyl-CoA-producing], mitochondrial [EC:1.3.1.124]
K01658	7	trpG; anthranilate synthase component II [EC:4.1.3.27]	K13893	0.142857	yejA; microcin C transport system substrate-binding protein
K01790	7	rfbC, rmlC; dTDP-4-dehydrorhamnose 3,5-epimerase [EC:5.1.3.13]	K15256	0.142857	cmoA; tRNA (cmo5U34)-methyltransferase [EC:2.1.1.-]
K01876	7	DARS2, aspS; aspartyl-tRNA synthetase [EC:6.1.1.12]	K15781	0.142857	serB-plsC; putative phosphoserine phosphatase / 1-acylglycerol-3-phosphate O-acyltransferase [EC:3.1.3.3 2.3.1.51]
K02026	7	ABC.MS.P1; multiple sugar transport system permease protein	K16697	0.142857	tuaC; teichuronic acid biosynthesis glycosyltransferase TuaC [EC:2.4.-.-]
K02039	7	phoU; phosphate transport system protein	K16704	0.142857	rffC, wecD; dTDP-4-amino-4,6-dideoxy-D-galactose acyltransferase [EC:2.3.1.210]
K02192	7	bfd; bacterioferritin-associated ferredoxin	K17064	0.142857	ddh; D-2-hydroxyacid dehydrogenase (NADP+) [EC:1.1.1.272]
K02395	7	flgJ; peptidoglycan hydrolase FlgJ	K19333	0.142857	kdgR; IclR family transcriptional regulator, KDG regulon repressor
K02660	7	pilJ; twitching motility protein PilJ	K19424	0.142857	epsF; glycosyltransferase EpsF [EC:2.4.-.-]
K02672	7	pilW; type IV pilus assembly protein PilW	K19804	0.142857	lapB; lipopolysaccharide assembly protein B
K02837	7	prfC; peptide chain release factor 3	K20962	0.142857	cdgC; c-di-GMP phosphodiesterase [EC:3.1.4.52]
K02890	7	RP-L22, MRPL22, rplV; large subunit ribosomal protein L22	K21973	0.142857	bluF; blue light- and temperature-responsive anti-repressor
K02892	7	RP-L23, MRPL23, rplW; large subunit ribosomal protein L23	K22116	0.142857	capC, pgsC; gamma-polyglutamate biosynthesis protein CapC
K02906	7	RP-L3, MRPL3, rplC; large subunit ribosomal protein L3	K22293	0.142857	rspR; GntR family transcriptional regulator, rspAB operon transcriptional repressor
K02926	7	RP-L4, MRPL4, rplD; large subunit ribosomal protein L4	K22489	0.142857	hosA; MarR family transcriptional regulator, temperature-dependent positive regulator of motility
K02946	7	RP-S10, MRPS10, rpsJ; small subunit ribosomal protein S10	K23753	0.142857	ppk2, pap; AMP-polyphosphate phosphotransferase [EC:2.7.4.33]
K02965	7	RP-S19, rpsS; small subunit ribosomal protein S19	K23997	0.142857	nnr; ADP-dependent NAD(P)H-hydrate dehydratase / NAD(P)H-hydrate epimerase [EC:4.2.1.136 5.1.99.6]
K03092	7	rpoN; RNA polymerase sigma-54 factor	K07068	0.150376	K07068; uncharacterized protein
K03387	7	ahpF; NADH-dependent peroxiredoxin subunit F [EC:1.8.1.-]	K00845	0.151515	glk; glucokinase [EC:2.7.1.2]
K03557	7	fis; Fis family transcriptional regulator, factor for inversion stimulation protein	K02484	0.151515	K02484; two-component system, OmpR family, sensor kinase [EC:2.7.13.3]
K03721	7	tyrR; transcriptional regulator of aroF, aroG, tyrA and aromatic amino acid transport	K04030	0.157895	eutQ; ethanolamine utilization protein EutQ
K03779	7	ttdA; L(+)-tartrate dehydratase alpha subunit [EC:4.2.1.32]	K11744	0.157895	tqsA; AI-2 transport protein TqsA
K03816	7	xpt; xanthine phosphoribosyltransferase [EC:2.4.2.22]	K14683	0.157895	SLC34A, NPT, nptA; solute carrier family 34 (sodium-dependent phosphate cotransporter)
K04098	7	chqB; hydroxyquinol 1,2-dioxygenase [EC:1.13.11.37]	K15735	0.157895	csiR; GntR family transcriptional regulator, carbon starvation induced regulator
K06134	7	COQ7; 3-demethoxyubiquinol 3-hydroxylase [EC:1.14.99.60]	K17870	0.157895	nox1; NADH oxidase (H2O2-forming) [EC:1.6.3.3]
K06199	7	crcB, FEX; fluoride exporter	K21164	0.157895	sgcE7, ncsE7, kedE7; enediyne biosynthesis protein E7
K06377	7	spo0M; sporulation-control protein	K00887	0.16129	dgkA; undecaprenol kinase [EC:2.7.1.66]
K07102	7	amgK; N-acetylmuramate 1-kinase [EC:2.7.1.221]	K03711	0.16129	fur, zur, furB; Fur family transcriptional regulator, ferric uptake regulator
K07181	7	cdgJ; c-di-GMP phosphodiesterase [EC:3.1.4.52]	K06900	0.16129	capV; cGAMP-activated phospholipase [EC:3.1.1.32 3.1.1.-]
K07235	7	tusD, dsrE; tRNA 2-thiouridine synthesizing protein D [EC:2.8.1.-]	K17362	0.16129	ACOT13; acyl-coenzyme A thioesterase 13 [EC:3.1.2.-]
K08172	7	shiA; MFS transporter, MHS family, shikimate and dehydroshikimate transport protein	K19611	0.170732	fepA, pfeA, iroN, pirA; ferric enterobactin receptor
K09748	7	rimP; ribosome maturation factor RimP	K02463	0.171429	gspN; general secretion pathway protein N
K09806	7	ubiK; ubiquinone biosynthesis accessory factor UbiK	K02622	0.172414	parE; topoisomerase IV subunit B [EC:5.6.2.2]
K09812	7	ftsE; cell division transport system ATP-binding protein	K02847	0.172414	waaL, rfaL; O-antigen ligase [EC:2.4.1.-]
K09817	7	znuC; zinc transport system ATP-binding protein [EC:7.2.2.20]	K05994	0.172414	E3.4.11.10; bacterial leucyl aminopeptidase [EC:3.4.11.10]
K09860	7	flgP; outer membrane protein FlgP	K16898	0.172414	addA; ATP-dependent helicase/nuclease subunit A [EC:5.6.2.4 3.1.-.-]
K09888	7	zapA; cell division protein ZapA	K21453	0.172414	icaR; TetR/AcrR family transcriptional regulator, biofilm operon repressor
K09972	7	aapP, bztD; general L-amino acid transport system ATP-binding protein [EC:7.4.2.1]	K21567	0.172414	fnr; ferredoxin/flavodoxin---NADP+ reductase [EC:1.18.1.2 1.19.1.1]
K12283	7	mshM; MSHA biogenesis protein MshM	K03929	0.176471	pnbA; para-nitrobenzyl esterase [EC:3.1.1.-]
K12340	7	tolC, bepC, cyaE, raxC, sapF, rsaF, hasF; outer membrane protein	K10206	0.176471	E2.6.1.83; LL-diaminopimelate aminotransferase [EC:2.6.1.83]
K13041	7	ttrR; two-component system, LuxR family, response regulator TtrR	K11475	0.176471	vanR; GntR family transcriptional regulator, vanillate catabolism transcriptional regulator
K14268	7	davT, gabT; 5-aminovalerate/4-aminobutyrate aminotransferase [EC:2.6.1.48 2.6.1.19]	K12251	0.176471	aguB; N-carbamoylputrescine amidase [EC:3.5.1.53]
K14407	7	CSTF2, RNA15; cleavage stimulation factor subunit 2	K15727	0.176471	czcB, cusB, cnrB; membrane fusion protein, heavy metal efflux system
K15600	7	thiZ; putative hydroxymethylpyrimidine transport system ATP-binding protein	K09822	0.179487	K09822; uncharacterized protein
K16138	7	uidR; TetR/AcrR family transcriptional regulator, repressor for uid operon	K07787	0.18158	cusA, silA; copper/silver efflux system protein
K16235	7	mmuP; S-methylmethionine transporter	K00262	0.185185	E1.4.1.4, gdhA; glutamate dehydrogenase (NADP+) [EC:1.4.1.4]
K16291	7	erfK; L,D-transpeptidase ErfK/SrfK	K02193	0.185185	ccmA; heme exporter protein A [EC:7.6.2.5]
K17104	7	E2.5.1.41; phosphoglycerol geranylgeranyltransferase [EC:2.5.1.41]	K14157	0.185185	AASS; alpha-aminoadipic semialdehyde synthase [EC:1.5.1.8 1.5.1.9]
K17202	7	eryG; erythritol transport system substrate-binding protein	K15268	0.188235	eamA; O-acetylserine/cysteine efflux transporter
K17203	7	eryF; erythritol transport system permease protein	K01817	0.189189	trpF; phosphoribosylanthranilate isomerase [EC:5.3.1.24]
K17204	7	eryE; erythritol transport system ATP-binding protein	K09144	0.191489	K09144; uncharacterized protein
K18302	7	mexJ; membrane fusion protein, multidrug efflux system	K03195	0.191919	virB10, lvhB10; type IV secretion system protein VirB10
K21023	7	mucR; diguanylate cyclase [EC:2.7.7.65]	K03197	0.191919	virB2, lvhB2; type IV secretion system protein VirB2
K23010	7	OMA1; metalloendopeptidase OMA1, mitochondrial [EC:3.4.24.-]	K03199	0.191919	virB4, lvhB4; type IV secretion system protein VirB4 [EC:7.4.2.8]
K23349	7	dmsD; putative dimethyl sulfoxide reductase chaperone	K03204	0.191919	virB9, lvhB9; type IV secretion system protein VirB9
K24119	7	ahpC; NADH-dependent peroxiredoxin subunit C [EC:1.11.1.26]	K07684	0.192593	narL; two-component system, NarL family, nitrate/nitrite response regulator NarL
K24300	7	wbpM, wbgZ, aatA; UDP-N-acetylglucosamine 4,6-dehydratase [EC:4.2.1.135]	K00147	0.2	proA; glutamate-5-semialdehyde dehydrogenase [EC:1.2.1.41]
K20525	6.71429	alg17C; oligo-alginate lyase [EC:4.2.2.26]	K00208	0.2	fabI; enoyl-[acyl-carrier protein] reductase I [EC:1.3.1.9 1.3.1.10]
K00874	6.6	kdgK; 2-dehydro-3-deoxygluconokinase [EC:2.7.1.45]	K00221	0.2	E4.99.1.2; alkylmercury lyase [EC:4.99.1.2]
K15576	6.4	nrtA, nasF, cynA; nitrate/nitrite transport system substrate-binding protein	K00450	0.2	E1.13.11.4; gentisate 1,2-dioxygenase [EC:1.13.11.4]
K01505	6.33333	E3.5.99.7; 1-aminocyclopropane-1-carboxylate deaminase [EC:3.5.99.7]	K00452	0.2	HAAO; 3-hydroxyanthranilate 3,4-dioxygenase [EC:1.13.11.6]
K01625	6.33333	eda; 2-dehydro-3-deoxyphosphogluconate aldolase / (4S)-4-hydroxy-2-oxoglutarate aldolase [EC:4.1.2.14 4.1.3.42]	K00480	0.2	E1.14.13.1; salicylate hydroxylase [EC:1.14.13.1]
K03517	6.33333	nadA; quinolinate synthase [EC:2.5.1.72]	K00523	0.2	ascD, ddhD, rfbI; CDP-4-dehydro-6-deoxyglucose reductase, E3 [EC:1.17.1.1]
K05595	6.33333	marC; multiple antibiotic resistance protein	K00696	0.2	E2.4.1.14; sucrose-phosphate synthase [EC:2.4.1.14]
K10001	6.33333	gltI, aatJ; glutamate/aspartate transport system substrate-binding protein	K00757	0.2	udp, UPP; uridine phosphorylase [EC:2.4.2.3]
K10924	6.33333	mshA; MSHA pilin protein MshA	K00956	0.2	cysN; sulfate adenylyltransferase subunit 1 [EC:2.7.7.4]
K10925	6.33333	mshB; MSHA pilin protein MshB	K01042	0.2	selA; L-seryl-tRNA(Ser) seleniumtransferase [EC:2.9.1.1]
K10926	6.33333	mshC; MSHA pilin protein MshC	K01069	0.2	gloB, gloC, HAGH; hydroxyacylglutathione hydrolase [EC:3.1.2.6]
K10927	6.33333	mshD; MSHA pilin protein MshD	K01096	0.2	pgpB; phosphatidylglycerophosphatase B [EC:3.1.3.27 3.6.1.75 3.1.3.4 3.6.1.27]
K12276	6.33333	mshE; MSHA biogenesis protein MshE	K01130	0.2	E3.1.6.1; arylsulfatase [EC:3.1.6.1]
K12279	6.33333	mshI; MSHA biogenesis protein MshI	K01150	0.2	endA; deoxyribonuclease I [EC:3.1.21.1]
K12280	6.33333	mshJ; MSHA biogenesis protein MshJ	K01201	0.2	GBA, srfJ; glucosylceramidase [EC:3.2.1.45]
K12281	6.33333	mshK; MSHA biogenesis protein MshK	K01641	0.2	HMGCS; hydroxymethylglutaryl-CoA synthase [EC:2.3.3.10]
K12284	6.33333	mshN; MSHA biogenesis protein MshN	K01989	0.2	K01989; putative tryptophan/tyrosine transport system substrate-binding protein
K12285	6.33333	mshO; MSHA biogenesis protein MshO	K02068	0.2	STAR1, fetA; UDP-glucose/iron transport system ATP-binding protein
K12286	6.33333	mshP; MSHA biogenesis protein MshP	K02383	0.2	flbB; flagellar protein FlbB
K13936	6.33333	mdcF; malonate transporter and related proteins	K02401	0.2	flhB; flagellar biosynthesis protein FlhB
K16937	6.33333	doxD; thiosulfate dehydrogenase (quinone) large subunit [EC:1.8.5.2]	K02442	0.2	glpM; membrane protein GlpM
K07248	6.2	aldA; lactaldehyde dehydrogenase / glycolaldehyde dehydrogenase [EC:1.2.1.22 1.2.1.21]	K02455	0.2	gspF; general secretion pathway protein F
K01219	6	E3.2.1.81; beta-agarase [EC:3.2.1.81]	K02456	0.2	gspG; general secretion pathway protein G
K01707	6	kdgD; 5-dehydro-4-deoxyglucarate dehydratase [EC:4.2.1.41]	K02572	0.2	napF; ferredoxin-type protein NapF
K10108	6	malE; maltose/maltodextrin transport system substrate-binding protein	K03113	0.2	EIF1, SUI1; translation initiation factor 1
K10109	6	malF; maltose/maltodextrin transport system permease protein	K03207	0.2	gmm, nudD, wcaH; GDP-mannose mannosyl hydrolase [EC:3.6.1.-]
K10110	6	malG; maltose/maltodextrin transport system permease protein	K03592	0.2	pmbA; PmbA protein
K03150	5.8	thiH; 2-iminoacetate synthase [EC:4.1.99.19]	K03717	0.2	nhaR; LysR family transcriptional regulator, transcriptional activator of nhaA
K00135	5.66667	gabD; succinate-semialdehyde dehydrogenase / glutarate-semialdehyde dehydrogenase [EC:1.2.1.16 1.2.1.79 1.2.1.20]	K03738	0.2	aor; aldehyde:ferredoxin oxidoreductase [EC:1.2.7.5]
K01684	5.66667	dgoD; galactonate dehydratase [EC:4.2.1.6]	K03758	0.2	arcD, lysl, lysP; arginine:ornithine antiporter / lysine permease
K05346	5.66667	deoR; deoxyribonucleoside regulator	K03765	0.2	cadC; transcriptional activator of cad operon
K05777	5.66667	ynjB; putative thiamine transport system substrate-binding protein	K03835	0.2	mtr; tryptophan-specific transport protein
K05778	5.66667	ynjC; putative thiamine transport system permease protein	K04691	0.2	hhoB, degS; serine protease DegS [EC:3.4.21.-]
K09930	5.66667	K09930; uncharacterized protein	K04754	0.2	mlaA, vacJ; phospholipid-binding lipoprotein MlaA
K12287	5.66667	mshQ; MSHA biogenesis protein MshQ	K05811	0.2	yfiM; putative lipoprotein
K21826	5.66667	gbdR; AraC family transcriptional regulator, glycine betaine-responsive activator	K05832	0.2	K05832; putative tryptophan/tyrosine transport system permease protein
K24137	5.66667	PRX1; glutaredoxin/glutathione-dependent peroxiredoxin [EC:1.11.1.25 1.11.1.27]	K05833	0.2	K05833; putative tryptophan/tyrosine transport system ATP-binding protein
K15577	5.6	nrtB, nasE, cynB; nitrate/nitrite transport system permease protein	K05888	0.2	K05888; L-gulono-1,4-lactone dehydrogenase [EC:1.1.2.-]
K00130	5.33333	betB, gbsA; betaine-aldehyde dehydrogenase [EC:1.2.1.8]	K05937	0.2	K05937; uncharacterized protein
K00065	5.28571	kduD; 2-dehydro-3-deoxy-D-gluconate 5-dehydrogenase [EC:1.1.1.127]	K05952	0.2	K05952; uncharacterized protein
K00244	5	frdA; succinate dehydrogenase flavoprotein subunit [EC:1.3.5.1]	K05973	0.2	phaZ; poly(3-hydroxybutyrate) depolymerase [EC:3.1.1.75]
K00278	5	nadB; L-aspartate oxidase [EC:1.4.3.16]	K06219	0.2	smtA, cmoM; tRNA 5-carboxymethoxyuridine methyltransferase [EC:2.1.1.-]
K00322	5	sthA, udhA; NAD(P) transhydrogenase [EC:1.6.1.1]	K07064	0.2	K07064; uncharacterized protein
K00412	5	CYTB, petB; ubiquinol-cytochrome c reductase cytochrome b subunit	K07077	0.2	K07077; uncharacterized protein
K00619	5	argA; amino-acid N-acetyltransferase [EC:2.3.1.1]	K07092	0.2	K07092; uncharacterized protein
K00795	5	ispA; farnesyl diphosphate synthase [EC:2.5.1.1 2.5.1.10]	K07104	0.2	catE; catechol 2,3-dioxygenase [EC:1.13.11.2]
K00827	5	AGXT2; alanine-glyoxylate transaminase / (R)-3-amino-2-methylpropionate-pyruvate transaminase [EC:2.6.1.44 2.6.1.40]	K07469	0.2	mop; aldehyde oxidoreductase [EC:1.2.99.7]
K00855	5	PRK, prkB; phosphoribulokinase [EC:2.7.1.19]	K07766	0.2	E3.6.1.52; diphosphoinositol-polyphosphate diphosphatase [EC:3.6.1.52]
K00969	5	nadD; nicotinate-nucleotide adenylyltransferase [EC:2.7.7.18]	K08999	0.2	K08999; uncharacterized protein
K00982	5	glnE; [glutamine synthetase] adenylyltransferase / [glutamine synthetase]-adenylyl-L-tyrosine phosphorylase [EC:2.7.7.42 2.7.7.89]	K09457	0.2	queF; 7-cyano-7-deazaguanine reductase [EC:1.7.1.13]
K01070	5	frmB, ESD, fghA; S-formylglutathione hydrolase [EC:3.1.2.12]	K09694	0.2	nodJ; lipooligosaccharide transport system permease protein
K01089	5	hisB; imidazoleglycerol-phosphate dehydratase / histidinol-phosphatase [EC:4.2.1.19 3.1.3.15]	K09695	0.2	nodI; lipooligosaccharide transport system ATP-binding protein
K01136	5	IDS; iduronate 2-sulfatase [EC:3.1.6.13]	K09740	0.2	K09740; uncharacterized protein
K01223	5	E3.2.1.86B, bglA; 6-phospho-beta-glucosidase [EC:3.2.1.86]	K09893	0.2	rraB; regulator of ribonuclease activity B
K01318	5	sspA; glutamyl endopeptidase [EC:3.4.21.19]	K10218	0.2	ligK, galC; 4-hydroxy-4-methyl-2-oxoglutarate aldolase [EC:4.1.3.17]
K01449	5	cwlJ, sleB; N-acetylmuramoyl-L-alanine amidase [EC:3.5.1.28]	K10559	0.2	rhaS; rhamnose transport system substrate-binding protein
K01494	5	dcd; dCTP deaminase [EC:3.5.4.13]	K10560	0.2	rhaP; rhamnose transport system permease protein
K01507	5	ppa; inorganic pyrophosphatase [EC:3.6.1.1]	K10561	0.2	rhaQ; rhamnose transport system permease protein
K01633	5	folB; 7,8-dihydroneopterin aldolase/epimerase/oxygenase [EC:4.1.2.25 5.1.99.8 1.13.11.81]	K10562	0.2	rhaT; rhamnose transport system ATP-binding protein [EC:7.5.2.-]
K01708	5	garD; galactarate dehydratase [EC:4.2.1.42]	K11212	0.2	cofD; LPPG:FO 2-phospho-L-lactate transferase [EC:2.7.8.28]
K01750	5	E4.3.1.12, ocd; ornithine cyclodeaminase [EC:4.3.1.12]	K11352	0.2	NDUFA12; NADH dehydrogenase (ubiquinone) 1 alpha subcomplex subunit 12
K01825	5	fadB; 3-hydroxyacyl-CoA dehydrogenase / enoyl-CoA hydratase / 3-hydroxybutyryl-CoA epimerase / enoyl-CoA isomerase [EC:1.1.1.35 4.2.1.17 5.1.2.3 5.3.3.8]	K11383	0.2	kinB; two-component system, NtrC family, sensor histidine kinase KinB [EC:2.7.13.3]
K01886	5	QARS, glnS; glutaminyl-tRNA synthetase [EC:6.1.1.18]	K12234	0.2	cofE; coenzyme F420-0:L-glutamate ligase / coenzyme F420-1:gamma-L-glutamate ligase [EC:6.3.2.31 6.3.2.34]
K01919	5	gshA; glutamate--cysteine ligase [EC:6.3.2.2]	K12257	0.2	secDF; SecD/SecF fusion protein
K01949	5	gmaS; glutamate---methylamine ligase [EC:6.3.4.12]	K13015	0.2	wbpA; UDP-N-acetyl-D-glucosamine dehydrogenase [EC:1.1.1.136]
K01961	5	accC; acetyl-CoA carboxylase, biotin carboxylase subunit [EC:6.4.1.2 6.3.4.14]	K13787	0.2	idsA; geranylgeranyl diphosphate synthase, type I [EC:2.5.1.1 2.5.1.10 2.5.1.29]
K01962	5	accA; acetyl-CoA carboxylase carboxyl transferase subunit alpha [EC:6.4.1.2 2.1.3.15]	K13816	0.2	rpfF; DSF synthase
K01963	5	accD; acetyl-CoA carboxylase carboxyl transferase subunit beta [EC:6.4.1.2 2.1.3.15]	K14330	0.2	K14330; fatty aldehyde-generating acyl-ACP reductase [EC:1.2.1.80]
K01968	5	E6.4.1.4A; 3-methylcrotonyl-CoA carboxylase alpha subunit [EC:6.4.1.4]	K14470	0.2	mct; 2-methylfumaryl-CoA isomerase [EC:5.4.1.3]
K02028	5	ABC.PA.A; polar amino acid transport system ATP-binding protein [EC:7.4.2.1]	K14941	0.2	cofC, fbiD; 2-phospho-L-lactate/phosphoenolpyruvate guanylyltransferase [EC:2.7.7.68 2.7.7.105]
K02037	5	pstC; phosphate transport system permease protein	K16267	0.2	zipB; zinc and cadmium transporter
K02392	5	flgG; flagellar basal-body rod protein FlgG	K17222	0.2	soxA; L-cysteine S-thiosulfotransferase [EC:2.8.5.2]
K02393	5	flgH; flagellar L-ring protein FlgH	K17225	0.2	soxC; sulfane dehydrogenase subunit SoxC
K02394	5	flgI; flagellar P-ring protein FlgI	K17285	0.2	SELENBP1; methanethiol oxidase [EC:1.8.3.4]
K02404	5	flhF; flagellar biosynthesis protein FlhF	K18093	0.2	oprD; imipenem/basic amino acid-specific outer membrane pore [EC:3.4.21.-]
K02498	5	hemY; HemY protein	K18459	0.2	gpuA; guanidinopropionase [EC:3.5.3.17]
K02601	5	nusG; transcription termination/antitermination protein NusG	K18473	0.2	fabY; acetoacetyl-[acyl-carrier protein] synthase [EC:2.3.1.180]
K02658	5	pilH; twitching motility two-component system response regulator PilH	K18908	0.2	mepA; multidrug efflux pump
K02659	5	pilI; twitching motility protein PilI	K19304	0.2	mepM; murein DD-endopeptidase [EC:3.4.24.-]
K02671	5	pilV; type IV pilus assembly protein PilV	K19429	0.2	epsM; acetyltransferase EpsM [EC:2.3.1.-]
K02673	5	pilX; type IV pilus assembly protein PilX	K19687	0.2	vapB; antitoxin VapB
K02687	5	prmA; ribosomal protein L11 methyltransferase [EC:2.1.1.-]	K20035	0.2	dmdC; 3-(methylsulfanyl)propanoyl-CoA dehydrogenase [EC:1.3.99.41]
K02824	5	uraA, pyrP; uracil permease	K20036	0.2	dmdD; (methylthio)acryloyl-CoA hydratase [EC:4.2.1.155]
K02863	5	RP-L1, MRPL1, rplA; large subunit ribosomal protein L1	K20449	0.2	hnr; 6-hydroxynicotinate reductase [EC:1.3.7.1]
K02864	5	RP-L10, MRPL10, rplJ; large subunit ribosomal protein L10	K20469	0.2	K20469; putative heme transporter
K02867	5	RP-L11, MRPL11, rplK; large subunit ribosomal protein L11	K20918	0.2	vpsT; LuxR family transcriptional regulator, positive regulator of biofilm formation
K02874	5	RP-L14, MRPL14, rplN; large subunit ribosomal protein L14	K20940	0.2	phzS; 5-methylphenazine-1-carboxylate 1-monooxygenase [EC:1.14.13.218]
K02878	5	RP-L16, MRPL16, rplP; large subunit ribosomal protein L16	K20977	0.2	hsbR; two-component system, HptB-dependent secretion and biofilm response regulator
K02881	5	RP-L18, MRPL18, rplR; large subunit ribosomal protein L18	K20978	0.2	hsbA; HptB-dependent secretion and biofilm anti anti-sigma factor
K02895	5	RP-L24, MRPL24, rplX; large subunit ribosomal protein L24	K21562	0.2	flp; CRP/FNR family transcriptional regulator, anaerobic regulatory protein
K02907	5	RP-L30, MRPL30, rpmD; large subunit ribosomal protein L30	K22112	0.2	amiS; putative amide transporter protein
K02931	5	RP-L5, MRPL5, rplE; large subunit ribosomal protein L5	K22345	0.2	E4.3.1.9; glucosaminate ammonia-lyase [EC:4.3.1.9]
K02933	5	RP-L6, MRPL6, rplF; large subunit ribosomal protein L6	K22491	0.2	litR; MerR family transcriptional regulator, light-induced transcriptional regulator
K02935	5	RP-L7, MRPL12, rplL; large subunit ribosomal protein L7/L12	K23275	0.2	fdhC; fructose 5-dehydrogenase cytochrome subunit
K02954	5	RP-S14, MRPS14, rpsN; small subunit ribosomal protein S14	K24073	0.2	cnrH; RNA polymerase sigma factor CnrH
K02961	5	RP-S17, MRPS17, rpsQ; small subunit ribosomal protein S17	K24078	0.2	cnrR, cnrX; nickel and cobalt resistance protein CnrR
K02982	5	RP-S3, rpsC; small subunit ribosomal protein S3	K24108	0.2	asbA; spermidine-citrate ligase [EC:6.3.2.-]
K02986	5	RP-S4, rpsD; small subunit ribosomal protein S4	K24109	0.2	asbB; 3,4-dihydroxybenzoyl-citryl-spermidine/N-citryl-spermidine--spermidine ligase [EC:6.3.2.-]
K02988	5	RP-S5, MRPS5, rpsE; small subunit ribosomal protein S5	K04643	0.208696	sop; sensory rhodopsin
K02994	5	RP-S8, rpsH; small subunit ribosomal protein S8	K18830	0.215385	pezA; HTH-type transcriptional regulator / antitoxin PezA
K03154	5	thiS; sulfur carrier protein	K00931	0.217391	proB; glutamate 5-kinase [EC:2.7.2.11]
K03269	5	lpxH; UDP-2,3-diacylglucosamine hydrolase [EC:3.6.1.54]	K13408	0.217391	cvaA, mchE, raxA; membrane fusion protein
K03272	5	gmhC, hldE, waaE, rfaE; D-beta-D-heptose 7-phosphate kinase / D-beta-D-heptose 1-phosphate adenosyltransferase [EC:2.7.1.167 2.7.7.70]	K13409	0.217391	cvaB, mchF, raxB; ATP-binding cassette, subfamily B, bacterial CvaB/MchF/RaxB
K03415	5	cheV; two-component system, chemotaxis family, chemotaxis protein CheV	K02361	0.219512	entC; isochorismate synthase [EC:5.4.4.2]
K03418	5	dmfA2; N,N-dimethylformamidase large subunit [EC:3.5.1.56]	K22736	0.219512	VIT; vacuolar iron transporter family protein
K03431	5	glmM; phosphoglucosamine mutase [EC:5.4.2.10]	K03312	0.22408	gltS; glutamate:Na+ symporter, ESS family
K03554	5	rdgC; recombination associated protein RdgC	K15725	0.22449	czcC, cusC, cnrC; outer membrane protein, heavy metal efflux system
K03578	5	hrpA; ATP-dependent helicase HrpA [EC:3.6.4.13]	K01911	0.225806	menE; o-succinylbenzoate---CoA ligase [EC:6.2.1.26]
K03579	5	hrpB; ATP-dependent helicase HrpB [EC:3.6.4.13]	K08678	0.225806	UXS1, uxs; UDP-glucuronate decarboxylase [EC:4.1.1.35]
K03609	5	minD; septum site-determining protein MinD	K07063	0.227743	K07063; uncharacterized protein
K03634	5	lolA; outer membrane lipoprotein carrier protein	K00520	0.228288	merA; mercuric reductase [EC:1.16.1.1]
K03656	5	rep; ATP-dependent DNA helicase Rep [EC:5.6.2.4]	K00548	0.230769	metH, MTR; 5-methyltetrahydrofolate--homocysteine methyltransferase [EC:2.1.1.13]
K03674	5	grxA; glutaredoxin 1	K01119	0.230769	cpdB; 2',3'-cyclic-nucleotide 2'-phosphodiesterase / 3'-nucleotidase [EC:3.1.4.16 3.1.3.6]
K03690	5	ubiJ; ubiquinone biosynthesis accessory factor UbiJ	K02069	0.230769	STAR2, fetB; UDP-glucose/iron transport system permease protein
K03707	5	tenA; thiaminase (transcriptional activator TenA) [EC:3.5.99.2]	K02570	0.230769	napD; periplasmic nitrate reductase NapD
K03732	5	rhlB; ATP-dependent RNA helicase RhlB [EC:3.6.4.13]	K06123	0.230769	AYR1; 1-acylglycerone phosphate reductase [EC:1.1.1.101]
K03796	5	bax; Bax protein	K06178	0.230769	rluB; 23S rRNA pseudouridine2605 synthase [EC:5.4.99.22]
K03831	5	mogA; molybdopterin adenylyltransferase [EC:2.7.7.75]	K06198	0.230769	coiA; competence protein CoiA
K03881	5	ND4; NADH-ubiquinone oxidoreductase chain 4 [EC:7.1.1.2]	K06211	0.230769	nadR; HTH-type transcriptional regulator, transcriptional repressor of NAD biosynthesis genes [EC:2.7.7.1 2.7.1.22]
K03925	5	mraZ; transcriptional regulator MraZ	K06909	0.230769	xtmB; phage terminase large subunit
K04018	5	nrfG; formate-dependent nitrite reductase complex subunit NrfG	K07493	0.230769	K07493; putative transposase
K04044	5	hscA; molecular chaperone HscA	K08642	0.230769	lasA; LasA protease [EC:3.4.24.-]
K04085	5	tusA, sirA; tRNA 2-thiouridine synthesizing protein A [EC:2.8.1.-]	K08906	0.230769	petJ; cytochrome c6
K04333	5	csgD; LuxR family transcriptional regulator, csgAB operon transcriptional regulatory protein	K09859	0.230769	K09859; uncharacterized protein
K04567	5	KARS, lysS; lysyl-tRNA synthetase, class II [EC:6.1.1.6]	K11175	0.230769	purN; phosphoribosylglycinamide formyltransferase 1 [EC:2.1.2.2]
K04764	5	ihfA, himA; integration host factor subunit alpha	K13653	0.230769	K13653; AraC family transcriptional regulator
K04774	5	sohB; serine protease SohB [EC:3.4.21.-]	K14940	0.230769	cofF; gamma-F420-2:alpha-L-glutamate ligase [EC:6.3.2.32]
K05501	5	slmA, ttk; TetR/AcrR family transcriptional regulator	K21065	0.230769	E3.2.1.197; beta-1,2-mannosidase [EC:3.2.1.197]
K05527	5	bolA; BolA family transcriptional regulator, general stress-responsive regulator	K21606	0.230769	endo_I; endo-chitodextinase [EC:3.2.1.202]
K05592	5	deaD, cshA; ATP-dependent RNA helicase DeaD [EC:3.6.4.13]	K23359	0.230769	biuH; biuret amidohydrolase [EC:3.5.1.84]
K05788	5	ihfB, himD; integration host factor subunit beta	K23911	0.230769	RBP3; retinol-binding protein 3
K05995	5	pepE; dipeptidase E [EC:3.4.13.21]	K01975	0.238095	thpR; RNA 2',3'-cyclic 3'-phosphodiesterase [EC:3.1.4.58]
K06158	5	ABCF3; ATP-binding cassette, subfamily F, member 3	K03198	0.238095	virB3, lvhB3; type IV secretion system protein VirB3
K06190	5	ispZ; intracellular septation protein	K18434	0.238095	virD2; type IV secretion system T-DNA border endonuclease VirD2
K06195	5	apaG; ApaG protein	K22468	0.238095	ppk2; polyphosphate kinase [EC:2.7.4.34]
K06205	5	mioC; MioC protein	K08301	0.241379	rng, cafA; ribonuclease G [EC:3.1.26.-]
K06206	5	sfsA; sugar fermentation stimulation protein A	K23159	0.241379	lpxF; lipid A 4'-phosphatase [EC:3.1.3.-]
K06598	5	chpC; chemosensory pili system protein ChpC
K06861	5	lptB; lipopolysaccharide export system ATP-binding protein [EC:7.5.2.5]
K06864	5	larE; pyridinium-3,5-biscarboxylic acid mononucleotide sulfurtransferase [EC:4.4.1.37]
K06898	5	larB; pyridinium-3,5-biscarboxylic acid mononucleotide synthase [EC:2.5.1.143]
K06917	5	selU, mnmH; tRNA 2-selenouridine synthase [EC:2.9.1.3]
K06934	5	K06934; uncharacterized protein
K06959	5	tex; protein Tex
K06970	5	rlmF; 23S rRNA (adenine1618-N6)-methyltransferase [EC:2.1.1.181]
K07001	5	K07001; NTE family protein
K07020	5	K07020; uncharacterized protein
K07050	5	AARSD1, ALAX; misacylated tRNA(Ala) deacylase [EC:3.1.1.-]
K07084	5	yuiF; putative amino acid transporter
K07131	5	K07131; uncharacterized protein
K07236	5	tusC, dsrF; tRNA 2-thiouridine synthesizing protein C
K07306	5	dmsA; anaerobic dimethyl sulfoxide reductase subunit A [EC:1.8.5.3]
K07307	5	dmsB; anaerobic dimethyl sulfoxide reductase subunit B
K07443	5	ybaZ; methylated-DNA-protein-cysteine methyltransferase related protein
K07657	5	phoB; two-component system, OmpR family, phosphate regulon response regulator PhoB
K07689	5	uvrY, gacA, varA; two-component system, NarL family, invasion response regulator UvrY
K07738	5	nrdR; transcriptional repressor NrdR
K07778	5	desK; two-component system, NarL family, sensor histidine kinase DesK [EC:2.7.13.3]
K08163	5	mdtL; MFS transporter, DHA1 family, multidrug resistance protein
K08264	5	hdrD; heterodisulfide reductase subunit D [EC:1.8.98.1]
K08299	5	caiD; crotonobetainyl-CoA hydratase [EC:4.2.1.149]
K08305	5	mltB; membrane-bound lytic murein transglycosylase B [EC:4.2.2.-]
K08355	5	aoxA; arsenite oxidase small subunit [EC:1.20.2.1 1.20.9.1]
K08483	5	ptsI; phosphoenolpyruvate-protein phosphotransferase (PTS system enzyme I) [EC:2.7.3.9]
K08485	5	ptsO, npr; phosphocarrier protein NPr
K08591	5	plsY; acyl phosphate:glycerol-3-phosphate acyltransferase [EC:2.3.1.275]
K08996	5	yagU; putative membrane protein
K09121	5	larC; pyridinium-3,5-bisthiocarboxylic acid mononucleotide nickel chelatase [EC:4.99.1.12]
K09472	5	puuC, aldH; 4-(gamma-glutamylamino)butanal dehydrogenase [EC:1.2.1.99]
K09897	5	K09897; uncharacterized protein
K09920	5	K09920; uncharacterized protein
K09969	5	aapJ, bztA; general L-amino acid transport system substrate-binding protein
K09970	5	aapQ, bztB; general L-amino acid transport system permease protein
K09971	5	aapM, bztC; general L-amino acid transport system permease protein
K09977	5	K09977; uncharacterized protein
K09986	5	K09986; uncharacterized protein
K10002	5	gltK, aatM; glutamate/aspartate transport system permease protein
K10003	5	gltJ, aatQ; glutamate/aspartate transport system permease protein
K10004	5	gltL, aatP; glutamate/aspartate transport system ATP-binding protein [EC:7.4.2.1]
K10255	5	FAD6, desA; acyl-lipid omega-6 desaturase (Delta-12 desaturase) [EC:1.14.19.23 1.14.19.45]
K10917	5	aphA; PadR family transcriptional regulator, regulatory protein AphA
K11755	5	hisIE; phosphoribosyl-AMP cyclohydrolase / phosphoribosyl-ATP pyrophosphohydrolase [EC:3.5.4.19 3.6.1.31]
K12058	5	traN; conjugal transfer mating pair stabilization protein TraN
K12060	5	traU; conjugal transfer pilus assembly protein TraU
K12061	5	traW; conjugal transfer pilus assembly protein TraW
K12064	5	traV; conjugal transfer pilus assembly protein TraV
K12066	5	traK; conjugal transfer pilus assembly protein TraK
K12067	5	traE; conjugal transfer pilus assembly protein TraE
K12069	5	traA; conjugal transfer pilus assembly protein TraA
K12265	5	norW; nitric oxide reductase FlRd-NAD(+) reductase [EC:1.18.1.-]
K13485	5	PRHOXNB, URAD; 2-oxo-4-hydroxy-4-carboxy-5-ureidoimidazoline decarboxylase [EC:4.1.1.97]
K13543	5	hemDX; uroporphyrinogen III methyltransferase / synthase [EC:2.1.1.107 4.2.1.75]
K13590	5	dgcB; diguanylate cyclase [EC:2.7.7.65]
K13599	5	ntrX; two-component system, NtrC family, nitrogen regulation response regulator NtrX
K14153	5	thiDE; hydroxymethylpyrimidine kinase / phosphomethylpyrimidine kinase / thiamine-phosphate diphosphorylase [EC:2.7.1.49 2.7.4.7 2.5.1.3]
K14519	5	aldH; NADP-dependent aldehyde dehydrogenase [EC:1.2.1.4]
K14584	5	nahD; 2-hydroxychromene-2-carboxylate isomerase [EC:5.99.1.4]
K15740	5	mptN; tetrahydromethanopterin:alpha-L-glutamate ligase [EC:6.3.2.33]
K15770	5	cycB, ganO, mdxE; arabinogalactan oligomer / maltooligosaccharide transport system substrate-binding protein
K15984	5	rsmJ; 16S rRNA (guanine1516-N2)-methyltransferase [EC:2.1.1.242]
K16254	5	mxaJ; mxaJ protein
K16557	5	exoA; succinoglycan biosynthesis protein ExoA [EC:2.4.-.-]
K16844	5	comC; (2R)-3-sulfolactate dehydrogenase (NADP+) [EC:1.1.1.338]
K17318	5	lplA; putative aldouronate transport system substrate-binding protein
K17319	5	lplB; putative aldouronate transport system permease protein
K17320	5	lplC; putative aldouronate transport system permease protein
K17743	5	XYL1, XYRA; D-xylose reductase [EC:1.1.1.307 1.1.1.430 1.1.1.431]
K18453	5	NUDT23; ADP-ribose/FAD diphosphatase [EC:3.6.1.13 3.6.1.18]
K19295	5	algJ; alginate O-acetyltransferase complex protein AlgJ
K19416	5	yccA; modulator of FtsH protease
K20542	5	bcsZ; endoglucanase [EC:3.2.1.4]
K20997	5	pslA; polysaccharide biosynthesis protein PslA
K21053	5	ade; adenine deaminase [EC:3.5.4.2]
K21084	5	yegE; diguanylate cyclase [EC:2.7.7.65]
K21420	5	bpt; leucyl-tRNA---protein transferase [EC:2.3.2.29]
K21712	5	gbpA; N-acetylglucosamine-binding protein A
K22085	5	mgdB; methylglutamate dehydrogenase subunit B [EC:1.5.99.5]
K22769	5	desA3; NADPH-dependent stearoyl-CoA 9-desaturase [EC:1.14.19.-]
K22770	5	K22770; stearoyl-CoA 9-desaturase NADPH oxidoreductase
K23995	5	xoxF; lanthanide-dependent methanol dehydrogenase [EC:1.1.2.10]

## Sheet: Table S7 Flavo Keggs
Table S7. Kegg Ortholog (KO) numbers that represent the 1% of genes were either enriched in host-associated or in free-living bacteria in Class Flavobacteriia.
Enriched in host-associated based on 99% percentile of KO odds ratio												Enriched in free-living based on 99% percentile of KO odds ratio
KO#	Odds Ratio	KEGG description											KO#	Odds Ratio	KEGG description
K01729	21	algL; poly(beta-D-mannuronate) lyase [EC:4.2.2.3]										106	K01262	0.0344828	pepP; Xaa-Pro aminopeptidase [EC:3.4.11.9]
K00065	16	kduD; 2-dehydro-3-deoxy-D-gluconate 5-dehydrogenase [EC:1.1.1.127]										189	K01665	0.0526316	pabB; para-aminobenzoate synthetase component I [EC:2.6.1.85]
K16698	15	tuaG; teichuronic acid biosynthesis glycosyltransferase TuaG [EC:2.4.-.-]										199	K07168	0.0588235	K07168; CBS domain-containing membrane protein
K00874	13	kdgK; 2-dehydro-3-deoxygluconokinase [EC:2.7.1.45]										1156	K00113	0.0666667	glpC; glycerol-3-phosphate dehydrogenase subunit C
K01625	13	eda; 2-dehydro-3-deoxyphosphogluconate aldolase / (4S)-4-hydroxy-2-oxoglutarate aldolase [EC:4.1.2.14 4.1.3.42]										1478	K03436	0.0666667	fruR2, fruR; DeoR family transcriptional regulator, fructose operon transcriptional repressor
K00138	11	aldB; aldehyde dehydrogenase [EC:1.2.1.-]										1528	K09650	0.0769231	PARL, PSARL, PCP1; rhomboid-like protein [EC:3.4.21.105]
K01488	11	add, ADA; adenosine deaminase [EC:3.5.4.4]										1615	K15725	0.0769231	czcC, cusC, cnrC; outer membrane protein, heavy metal efflux system
K09792	11	K09792; uncharacterized protein										1754	K19784	0.0769231	chrR, NQR; chromate reductase, NAD(P)H dehydrogenase (quinone)
K21053	11	ade; adenine deaminase [EC:3.5.4.2]										1789	K21065	0.0769231	E3.2.1.197; beta-1,2-mannosidase [EC:3.2.1.197]
K00145	9	argC; N-acetyl-gamma-glutamyl-phosphate reductase [EC:1.2.1.38]										2099	K00103	0.0909091	GULO; L-gulonolactone oxidase [EC:1.1.3.8]
K01684	9	dgoD; galactonate dehydratase [EC:4.2.1.6]										2184	K06178	0.0909091	rluB; 23S rRNA pseudouridine2605 synthase [EC:5.4.99.22]
K01755	9	argH, ASL; argininosuccinate lyase [EC:4.3.2.1]										2367	K07017	0.0909091	K07017; uncharacterized protein
K01940	9	argG, ASS1; argininosuccinate synthase [EC:6.3.4.5]										2439	K07130	0.0967742	kynB; arylformamidase [EC:3.5.1.9]
K02564	9	nagB, GNPDA; glucosamine-6-phosphate deaminase [EC:3.5.99.6]										3203	K02013	0.10101	ABC.FEV.A; iron complex transport system ATP-binding protein [EC:7.2.2.-]
K09691	9	wzt, rbfB; lipopolysaccharide transport system ATP-binding protein										3352	K00208	0.103448	fabI; enoyl-[acyl-carrier protein] reductase I [EC:1.3.1.9 1.3.1.10]
K00045	8.33333	E1.1.1.67, mtlK; mannitol 2-dehydrogenase [EC:1.1.1.67]										3472	K01916	0.103448	nadE; NAD+ synthase [EC:6.3.1.5]
K20525	8.33333	alg17C; oligo-alginate lyase [EC:4.2.2.26]										3785	K01955	0.103448	carB, CPA2; carbamoyl-phosphate synthase large subunit [EC:6.3.5.5]
K00158	7	spxB, poxL; pyruvate oxidase [EC:1.2.3.3]										5265	K02549	0.103448	menC; o-succinylbenzoate synthase [EC:4.2.1.113]
K00883	7	dgoK; 2-dehydro-3-deoxygalactonokinase [EC:2.7.1.58]										5384	K03588	0.103448	ftsW, spoVE; cell division protein FtsW
K03606	7	wcaJ; undecaprenyl-phosphate glucose phosphotransferase [EC:2.7.8.31]										5617	K17450	0.103448	ACO2; homoaconitase [EC:4.2.1.-]
K06156	7	gntU; Gnt-I system low-affinity gluconate transporter										5788	K20608	0.103448	tet; tetrahedral aminopeptidase [EC:3.4.11.-]
K09005	7	K09005; uncharacterized protein										6494	K00570	0.111111	pmtA; phosphatidylethanolamine/phosphatidyl-N-methylethanolamine N-methyltransferase [EC:2.1.1.17 2.1.1.71]
K19271	7	catA; chloramphenicol O-acetyltransferase type A [EC:2.3.1.28]										6616	K01609	0.111111	trpC; indole-3-glycerol phosphate synthase [EC:4.1.1.48]
K20534	7	gtrB; polyisoprenyl-phosphate glycosyltransferase [EC:2.4.-.-]										6720	K02274	0.111111	coxA, ctaD; cytochrome c oxidase subunit I [EC:7.1.1.9]
K07248	6.33333	aldA; lactaldehyde dehydrogenase / glycolaldehyde dehydrogenase [EC:1.2.1.22 1.2.1.21]										6726	K07337	0.111111	K07337; penicillin-binding protein activator
K02050	5.66667	ABC.SN.P; NitT/TauT family transport system permease protein										6764	K09859	0.111111	K09859; uncharacterized protein
K07222	5.66667	K07222; putative flavoprotein involved in K+ transport										7217	K09919	0.111111	K09919; uncharacterized protein
K15576	5.66667	nrtA, nasF, cynA; nitrate/nitrite transport system substrate-binding protein										7861	K12251	0.111111	aguB; N-carbamoylputrescine amidase [EC:3.5.1.53]
K15577	5.66667	nrtB, nasE, cynB; nitrate/nitrite transport system permease protein										8519	K19159	0.111111	yefM; antitoxin YefM
K16937	5.66667	doxD; thiosulfate dehydrogenase (quinone) large subunit [EC:1.8.5.2]										8684	K22468	0.111111	ppk2; polyphosphate kinase [EC:2.7.4.34]
K00135	5	gabD; succinate-semialdehyde dehydrogenase / glutarate-semialdehyde dehydrogenase [EC:1.2.1.16 1.2.1.79 1.2.1.20]										9176	K01761	0.115556	E4.4.1.11; methionine-gamma-lyase [EC:4.4.1.11]
K01470	5	E3.5.2.10; creatinine amidohydrolase [EC:3.5.2.10]										9474	K01840	0.12	manB; phosphomannomutase [EC:5.4.2.8]
K01807	5	rpiA; ribose 5-phosphate isomerase A [EC:5.3.1.6]										10045	K09144	0.12	K09144; uncharacterized protein
K01816	5	hyi, gip; hydroxypyruvate isomerase [EC:5.3.1.22]										10072	K02193	0.130435	ccmA; heme exporter protein A [EC:7.6.2.5]
K01908	5	ACSS3, prpE; propionyl-CoA synthetase [EC:6.2.1.17]										10597	K00219	0.142857	fadH; 2,4-dienoyl-CoA reductase (NADPH2) [EC:1.3.1.34]
K01912	5	paaK; phenylacetate-CoA ligase [EC:6.2.1.30]										12732	K00635	0.142857	tgs, wax-dgat; diacylglycerol O-acyltransferase / wax synthase [EC:2.3.1.20 2.3.1.75]
K02056	5	ABC.SS.A; simple sugar transport system ATP-binding protein [EC:7.5.2.-]										13180	K00821	0.142857	argD; acetylornithine/N-succinyldiaminopimelate aminotransferase [EC:2.6.1.11 2.6.1.17]
K02510	5	hpaI, hpcH; 4-hydroxy-2-oxoheptanedioate aldolase [EC:4.1.2.52]										13387	K01256	0.142857	pepN; aminopeptidase N [EC:3.4.11.2]
K03149	5	thiG; thiazole synthase [EC:2.8.1.10]										13413	K03335	0.142857	iolE; inosose dehydratase [EC:4.2.1.44]
K03150	5	thiH; 2-iminoacetate synthase [EC:4.1.99.19]										13518	K07124	0.142857	K07124; uncharacterized protein
K03154	5	thiS; sulfur carrier protein										15131	K07171	0.142857	mazF, ndoA, chpA; mRNA interferase MazF [EC:3.1.-.-]
K09690	5	wzm, rfbA; lipopolysaccharide transport system permease protein										15179	K12972	0.142857	ghrA; glyoxylate/hydroxypyruvate reductase [EC:1.1.1.79 1.1.1.81]
K09927	5	K09927; uncharacterized protein										16249	K19158	0.142857	yoeB; toxin YoeB [EC:3.1.-.-]
K09974	5	K09974; uncharacterized protein										16827	K22132	0.142857	tcdA; tRNA threonylcarbamoyladenosine dehydratase
K17104	5	E2.5.1.41; phosphoglycerol geranylgeranyltransferase [EC:2.5.1.41]
K18218	5	tet35; tetracycline resistance efflux pump

## Sheet: Table S8 metabolic compl
Table S8. Results of a test of metabolic complementarity across all bacterial taxa associated with the brown alga Ectocarpus subulatus; summaries are shown in Figure 5. There were 466 added-value compounds identifed across 56 bacterial genomes (28 pairs).
Pair	A_free	AA_free	B_free	CC_free	DD_free	EE_free	F_free	GGG_free	HH_free	HHH_free	III_free	JJJ_free	KK_free	KKK_free	LLL_free	O_free	OO_free	OOO_free	P_free	PP_free	PPP_free	Q_free	T_free	U_free	W_free	WW_free	X_free	XX_free	A_host	AA_host	B_host	CC_host	DD_host	EE_host	F_host	GGG_host	HH_host	HHH_host	III_host	JJJ_host	KK_host	KKK_host	LLL_host	O_host	OO_host	OOO_host	P_host	PP_host	PPP_host
Metacyc Id\Bacterial class	Gammaproteobacteria	Flavobacteriia	Gammaproteobacteria	Gammaproteobacteria	Gammaproteobacteria	Gammaproteobacteria	Alphaproteobacteria	Gammaproteobacteria	Actinomycetia	Gammaproteobacteria	Gammaproteobacteria	Gammaproteobacteria	Actinomycetia	Gammaproteobacteria	Gammaproteobacteria	Alphaproteobacteria	Alphaproteobacteria	Alphaproteobacteria	Flavobacteriia	Alphaproteobacteria	Alphaproteobacteria	Flavobacteriia	Gammaproteobacteria	Gammaproteobacteria	Gammaproteobacteria	Gammaproteobacteria	Flavobacteriia	Flavobacteriia	Gammaproteobacteria	Flavobacteriia	Gammaproteobacteria	Gammaproteobacteria	Gammaproteobacteria	Gammaproteobacteria	Alphaproteobacteria	Gammaproteobacteria	Actinomycetia	Gammaproteobacteria	Gammaproteobacteria	Gammaproteobacteria	Actinomycetia	Gammaproteobacteria	Gammaproteobacteria	Alphaproteobacteria	Alphaproteobacteria	Alphaproteobacteria	Flavobacteriia	Alphaproteobacteria	Alphaproteobacteria
Sum of compounds	126	88	131	65	41	113	124	186	106	149	228	138	130	170	159	72	127	171	85	107	95	120	156	98	119	85	104	97		121	100	121	105	103	103	124	175	135	162	178	173	118	154	157	50	109	113	88	102
1-AMINO-PROPAN-2-ONE-3-PHOSPHATE	1	0	1	0	0	1	0	0	0	1	1	1	0	1	1	0	0	0	0	0	0	0	1	0	0	0	0	0		1	0	1	0	0	0	0	1	0	1	1	1	0	1	1	0	0	0	0	0
1-KETO-2-METHYLVALERATE	1	1	1	0	0	1	1	1	1	1	1	0	1	1	1	0	1	1	1	1	1	1	1	0	1	0	1	1		1	1	1	0	0	0	1	1	1	1	1	1	1	1	1	0	1	1	1	1
11Z-3-oxo-icos-11-enoyl-ACPs	0	0	0	0	0	0	0	0	0	0	0	0	0	0	0	0	0	0	1	0	0	1	0	0	0	0	1	1		0	1	0	0	0	0	0	0	0	0	0	0	0	0	0	0	0	0	1	0
11Z-icos-11-enoyl-ACPs	0	0	0	0	0	0	0	0	0	0	0	0	0	0	0	0	0	0	1	0	0	1	0	0	0	0	1	1		0	1	0	0	0	0	0	0	0	0	0	0	0	0	0	0	0	0	1	0
2-5-TRIPHOSPHORIBOSYL-3-DEPHOSPHO-	0	0	1	0	0	0	0	1	0	1	1	0	0	1	0	0	0	0	0	0	0	0	0	0	0	0	0	0		1	0	1	0	0	0	0	0	0	0	1	1	0	1	0	0	0	0	0	0
2-ACETO-2-HYDROXY-BUTYRATE	1	1	1	0	0	1	1	1	1	1	1	0	1	1	1	0	1	1	1	1	1	1	1	0	1	0	1	1		1	1	1	0	0	0	1	1	1	1	1	1	1	1	1	0	1	1	1	1
2-AMINO-3-3-OXOPROP-2-ENYL-BUT-2-ENEDI	0	1	0	0	0	0	0	0	0	0	0	0	0	0	0	0	0	0	1	0	0	1	1	0	1	0	1	1		0	1	0	0	0	0	0	0	0	0	0	0	0	0	0	0	0	0	1	0
2-AMINO-MUCONATE	0	0	0	0	0	0	0	0	0	0	0	0	0	0	0	0	0	0	0	0	0	0	1	0	1	0	0	1		0	0	0	0	0	0	0	0	0	0	0	0	0	0	0	0	0	0	0	0
2-AMINOBENZOYL-COA	0	0	0	0	0	0	0	0	0	0	1	0	0	0	0	0	0	0	0	0	0	0	0	0	0	0	0	0		0	0	0	0	0	0	0	0	0	0	0	0	0	0	0	0	0	0	0	0
2-AMINOMUCONATE_SEMIALDEHYDE	0	1	0	0	0	0	0	0	0	0	0	0	0	0	0	0	0	0	1	0	0	1	1	0	1	0	1	1		0	1	0	0	0	0	0	0	0	0	0	0	0	0	0	0	0	0	1	0
2-hydroxy-4-1H-quinolone	0	0	0	0	0	0	0	0	0	0	1	0	0	0	0	0	0	0	0	0	0	0	0	0	0	0	0	0		0	0	0	0	0	0	0	0	0	0	0	0	0	0	0	0	0	0	0	0
2-HYDROXYGLUTARYL-COA	0	0	0	0	0	0	0	0	0	0	0	0	0	0	0	0	0	1	0	0	0	0	0	0	0	0	0	0		0	0	0	0	0	0	0	0	0	0	0	0	0	0	0	0	0	0	0	0
2-KETO-3-DEOXY-6-P-GLUCONATE	0	0	0	0	0	0	0	0	0	0	0	0	1	0	0	0	0	0	0	0	0	0	0	0	1	0	0	0		0	0	0	0	0	0	0	0	0	0	0	0	1	0	0	0	1	0	0	0
2-KETO-3-METHYL-VALERATE	1	1	1	0	0	1	1	1	1	1	1	0	1	1	1	0	1	1	1	1	1	1	1	0	1	0	1	1		1	1	1	0	0	0	1	1	1	1	1	1	1	1	1	0	1	1	1	1
2-METHYL-3-HYDROXY-BUTYRYL-COA	1	1	1	0	0	1	1	1	1	1	1	0	1	1	1	0	1	1	1	1	1	1	1	1	1	1	1	1		1	1	1	0	0	0	1	1	1	1	1	1	1	1	1	0	1	1	1	1
2-METHYL-ACETO-ACETYL-COA	1	1	1	0	0	1	1	1	1	1	1	0	1	1	1	0	1	1	1	1	1	1	1	1	1	0	1	1		1	1	1	0	0	0	1	1	1	1	1	1	1	1	1	0	1	1	1	1
2-METHYL-BUTYRYL-COA	1	1	1	0	0	1	1	1	1	1	1	0	1	1	1	0	1	1	1	1	1	1	1	0	1	0	1	1		1	1	1	0	0	0	1	1	1	1	1	1	1	1	1	0	1	1	1	1
2-METHYLMALEATE	0	0	0	0	0	0	0	0	0	0	0	0	1	0	0	0	0	1	0	0	1	0	0	0	0	0	0	0		0	0	0	0	0	0	0	0	0	0	0	0	1	0	0	0	0	1	0	0
2-OCTAPRENYL-6-HYDROXYPHENOL	0	0	0	0	0	1	0	1	0	1	1	1	0	1	1	0	0	0	0	0	0	0	1	0	0	0	0	0		0	0	0	0	0	0	0	1	0	1	1	1	0	1	1	0	0	0	0	0
2-OCTAPRENYLPHENOL	0	0	0	1	0	1	0	1	0	1	1	1	0	1	1	0	0	0	0	0	0	0	1	0	0	0	0	0		0	0	0	1	1	1	0	1	0	1	1	1	0	1	1	0	0	0	0	0
2-OXOBUTANOATE	1	1	1	0	0	1	1	1	1	1	1	0	1	1	1	0	1	1	1	1	1	1	1	0	1	0	1	1		1	1	1	0	0	0	1	1	1	1	1	1	1	1	1	0	1	1	1	1
2E-11Z-icosa-2-11-dienoyl-ACPs	0	0	0	0	0	0	0	0	0	0	0	0	0	0	0	0	0	0	1	0	0	1	0	0	0	0	1	1		0	1	0	0	0	0	0	0	0	0	0	0	0	0	0	0	0	0	1	0
3-4-DIHYDROXYBENZOATE	0	0	1	1	0	0	0	0	0	1	1	0	0	1	0	0	0	0	0	0	0	0	0	0	0	0	0	0		1	0	1	0	0	0	0	0	0	0	1	1	0	0	0	0	0	0	0	0
3-HEXAPRENYL-4-HYDROXYBENZOATE	1	0	1	1	0	1	0	1	0	1	1	1	0	1	1	0	0	0	0	0	0	0	1	1	0	0	0	0		1	0	1	1	1	1	0	1	0	1	1	1	0	1	1	0	0	0	0	0
3-HYDROXY-ANTHRANILATE	0	1	0	0	0	0	0	0	0	0	1	0	0	0	0	1	0	0	1	0	1	1	1	0	1	0	1	1		0	1	0	0	0	0	0	0	0	0	0	1	0	0	0	0	0	0	1	0
3-HYDROXY-L-KYNURENINE	0	1	0	0	0	0	0	0	0	0	1	0	0	0	0	1	0	0	1	0	1	1	1	0	1	0	1	1		1	1	1	0	0	0	0	1	0	1	0	1	0	0	0	0	0	0	1	0
3-HYDROXY-PROPIONATE	1	0	0	0	0	1	1	0	1	1	1	1	1	0	1	1	1	1	0	1	1	0	0	0	1	1	0	1		1	0	1	0	0	0	1	1	1	1	1	1	1	1	1	1	1	1	0	1
3-HYDROXY-PROPIONYL-COA	1	0	0	0	0	1	1	0	0	1	1	0	1	0	1	0	1	1	0	0	1	0	0	0	0	1	0	0		1	0	1	0	0	0	1	1	1	1	1	1	1	0	1	0	1	1	0	0
3-KETO-ADIPATE	0	0	0	0	0	0	0	0	0	0	1	0	0	0	0	0	0	0	0	0	0	0	0	0	0	0	0	0		0	0	0	0	0	0	0	1	0	0	0	0	0	0	0	0	0	0	0	0
3-KETO-ADIPYL-COA	0	0	0	0	0	0	0	0	0	0	1	0	0	0	0	0	0	0	0	0	0	0	0	0	0	0	0	0		0	0	0	0	0	0	0	1	0	0	0	0	0	0	0	0	0	0	0	0
3-OCTAPRENYL-4-HYDROXYBENZOATE	0	0	0	1	0	1	0	1	0	1	1	1	0	1	1	0	0	0	0	0	0	0	1	0	0	0	0	0		0	0	0	1	1	1	0	1	0	1	1	1	0	1	1	0	0	0	0	0
3-oxo-cis-vaccenoyl-ACPs	0	0	0	0	0	0	0	0	0	0	0	0	0	0	0	0	0	0	1	0	0	1	0	0	0	0	1	1		0	1	0	0	0	0	0	0	0	0	0	0	0	0	0	0	0	0	1	0
3-OXOADIPATE-ENOL-LACTONE	0	0	0	0	0	0	0	0	0	0	1	0	0	0	0	0	0	0	0	0	0	0	0	0	0	0	0	0		0	0	0	0	0	0	0	1	0	0	0	0	0	0	0	0	0	0	0	0
3-UREIDO-ISOBUTYRATE	0	0	0	1	0	0	0	0	0	0	0	0	0	0	0	0	0	0	0	0	0	0	0	0	0	1	0	0		0	0	0	1	1	1	0	0	0	0	0	0	0	0	0	0	0	0	0	0
3OH-4P-OH-ALPHA-KETOBUTYRATE	1	0	1	0	1	1	0	1	0	1	1	1	0	1	1	0	0	0	0	0	0	0	0	0	0	0	0	0		1	0	1	0	0	0	0	1	0	1	1	1	0	1	1	0	0	0	0	0
3R-11Z-3-hydroxy-icos-11-enoyl-ACPs	0	0	0	0	0	0	0	0	0	0	0	0	0	0	0	0	0	0	1	0	0	1	0	0	0	0	1	1		0	1	0	0	0	0	0	0	0	0	0	0	0	0	0	0	0	0	1	0
4-AMINO-BUTYRALDEHYDE	0	0	0	0	0	0	1	1	0	1	1	1	0	1	1	1	1	1	0	0	1	0	1	1	0	0	0	0		0	0	0	0	0	0	1	1	1	1	1	1	0	1	1	0	1	1	0	0
4-AMINO-BUTYRATE_c	0	0	0	0	0	0	0	0	0	0	0	0	0	0	0	0	0	0	0	0	0	0	0	1	0	0	0	0		0	0	0	0	0	0	0	0	0	0	0	0	0	0	0	0	0	0	0	0
4-AMINO-BUTYRATE	0	0	0	0	0	0	0	0	0	1	0	1	0	1	1	0	0	1	0	0	0	0	0	0	0	0	0	0		0	0	0	0	0	0	0	1	1	1	1	1	1	1	1	0	0	1	0	0
4-hydroxy-2-1H-quinolone	0	0	0	0	0	0	0	0	0	0	1	0	0	0	0	0	0	0	0	0	0	0	0	0	0	0	0	0		0	0	0	0	0	0	0	0	0	0	0	0	0	0	0	0	0	0	0	0
4-HYDROXY-2-KETOVALERATE	0	0	0	0	0	0	0	0	0	0	0	0	1	0	0	0	0	0	0	0	0	1	1	0	0	0	0	0		0	0	0	0	0	0	0	0	0	0	0	0	0	0	0	0	0	0	0	0
4-HYDROXY-L-PROLINE	0	0	0	0	0	0	0	0	0	0	0	0	0	0	0	0	0	0	0	0	0	0	0	0	0	0	0	0		0	0	0	0	0	0	1	0	0	0	0	0	0	0	0	0	0	0	0	0
4-HYDROXYBENZALDEHYDE	1	0	0	0	0	0	0	0	0	0	1	0	0	0	0	0	0	0	0	0	0	0	0	0	0	0	0	0		0	0	0	0	0	0	0	0	0	0	0	0	0	0	0	0	0	0	0	0
4-hydroxybenzoate	1	0	1	1	0	1	0	1	0	1	1	1	0	1	1	0	0	0	0	0	0	0	0	0	0	0	0	0		1	0	1	0	0	0	0	1	0	1	1	1	0	1	1	0	0	0	0	0
4-IMIDAZOLONE-5-PROPIONATE	0	0	0	0	0	0	1	0	0	0	0	0	1	0	0	0	0	1	0	1	1	0	0	0	0	0	0	0		0	0	0	0	0	0	1	0	1	0	0	0	0	0	0	0	0	0	0	1
4-OXALOMESACONATE	0	0	0	0	0	0	0	0	1	0	1	0	0	0	0	0	0	1	0	0	0	1	0	0	1	0	0	0		0	0	0	0	0	0	0	0	0	0	0	0	0	0	0	0	0	0	0	0
4-OXOGLUTARAMATE	0	0	0	0	0	0	1	0	0	0	0	0	1	0	0	0	0	1	0	1	1	0	0	0	0	0	0	0		0	0	0	0	0	0	1	0	1	0	0	0	0	0	0	0	0	0	0	1
4-PHOSPHONOOXY-THREONINE	1	0	1	0	1	1	0	1	0	1	1	1	0	1	1	0	0	0	0	0	0	0	1	0	0	0	0	0		1	0	1	0	0	0	0	1	0	1	1	1	0	1	1	0	0	0	0	0
5-AMINO-2-OXOPENTANOATE	0	0	0	0	0	0	0	0	0	1	1	0	0	0	0	0	0	1	0	0	0	0	1	0	0	0	0	0		0	0	0	0	0	0	0	0	0	0	0	0	0	0	0	0	0	0	0	0
5-METHYL-THF-GLU-N	1	0	1	1	1	1	0	1	0	1	1	1	0	1	1	0	0	1	0	0	0	0	1	0	1	0	0	0		1	0	1	0	0	0	0	1	0	1	1	1	0	1	1	0	0	0	0	0
6-HYDROXY-NICOTINATE	0	0	0	0	0	0	0	0	0	0	0	0	0	0	0	0	0	1	0	0	0	0	0	0	0	0	0	0		0	0	0	0	0	0	0	0	0	0	0	0	0	0	0	0	0	0	0	0
7-AMINOMETHYL-7-DEAZAGUANINE	0	0	0	0	0	0	1	1	0	0	1	0	0	1	0	0	0	1	0	1	1	0	0	0	1	0	0	0		0	0	0	0	0	0	1	1	0	1	1	1	0	1	1	0	0	1	0	1
7-CYANO-7-DEAZAGUANINE	0	0	0	0	0	0	1	1	0	0	1	0	0	1	0	0	0	1	0	1	1	0	0	0	1	0	0	0		0	0	0	0	0	0	1	1	0	1	1	1	0	1	1	0	0	1	0	1
ACETALD_c	0	1	0	0	0	0	1	0	1	0	0	0	0	0	0	0	0	0	1	1	0	0	0	0	0	0	1	1		1	1	1	0	0	0	1	0	0	0	0	0	1	0	0	0	0	1	0	1
ACETALD	1	0	1	0	0	1	0	1	0	1	1	0	1	1	1	0	1	1	0	0	1	1	1	0	1	0	0	0		0	0	0	0	0	0	0	1	1	1	1	1	0	1	1	0	1	0	1	0
ACETOIN	0	0	0	0	0	0	0	0	0	0	1	0	0	0	0	0	0	0	0	0	0	1	0	0	0	0	0	0		0	0	0	0	0	0	1	0	1	0	0	0	0	0	0	0	0	0	0	0
ACETOL	0	1	1	0	0	1	1	1	1	1	1	0	1	1	0	0	1	1	1	1	1	1	1	1	1	1	1	1		0	1	0	1	1	1	1	0	1	0	1	0	1	1	0	0	0	1	1	1
ACETYL-D-GLUCOSAMINYLDIPHOSPHO-UNDECAPRE	1	0	0	0	0	0	0	1	0	0	1	0	0	0	0	0	0	0	0	1	0	0	0	0	1	0	0	0		0	0	0	1	0	0	0	1	0	0	1	0	0	0	0	0	0	0	0	0
ACETYL-ETCETERA-GLUCOSAMINYLDIPHOSPHOUND	0	0	0	0	0	0	0	0	0	0	0	0	0	0	0	0	0	0	0	1	0	0	0	0	0	0	0	0		0	0	0	0	0	0	0	0	0	0	0	0	0	0	0	0	0	0	0	0
ACRYLYL-COA	1	0	0	0	0	1	1	0	0	1	1	0	1	0	1	0	1	1	0	0	0	0	0	0	0	0	0	0		1	0	1	0	0	0	1	1	1	1	1	1	1	0	1	0	1	1	0	0
ADENINE	0	0	0	0	0	0	0	0	1	0	0	0	1	0	0	0	0	0	0	0	0	0	0	0	0	0	0	0		0	0	0	0	0	0	0	0	1	0	0	0	1	0	0	0	0	0	0	0
ALGINATE	0	0	0	0	0	0	0	1	0	0	1	0	0	1	1	0	0	0	0	0	0	0	0	0	0	0	0	0		0	0	0	1	1	1	0	1	0	1	1	1	0	0	0	0	0	0	0	0
ALL-TRANS-HEPTAPRENYL-DIPHOSPHATE	0	0	0	0	0	0	0	0	0	0	0	0	1	0	0	0	0	0	0	0	0	0	0	0	0	0	0	0		0	0	0	0	0	0	0	0	1	0	0	0	0	0	0	0	0	0	0	0
ALLANTOATE	0	0	0	0	0	0	0	1	1	0	0	1	1	1	0	0	1	0	0	1	0	1	0	0	0	0	0	1		0	0	0	0	0	0	0	0	1	0	1	0	0	0	0	0	0	0	1	1
ALPHA-RIBAZOLE-5-P	0	0	0	0	0	0	0	1	0	1	1	0	1	1	1	0	0	1	0	0	1	0	1	1	0	0	0	0		0	0	0	1	1	1	0	1	0	0	1	1	1	1	1	0	0	1	0	0
AMINO-ACETONE	0	1	1	0	0	1	1	0	1	1	1	0	1	0	0	0	1	1	1	1	1	1	1	0	1	0	1	1		0	1	0	0	0	0	1	0	1	0	0	0	1	0	0	0	0	1	1	1
AMINO-OXOBUT	0	1	1	0	0	0	1	0	1	1	1	0	1	0	0	0	1	1	1	1	1	1	1	0	1	0	1	1		0	1	0	0	0	0	1	0	1	0	0	0	1	0	0	0	0	1	1	1
ARABINOSE-5P	1	1	1	0	1	1	1	1	0	1	1	1	0	1	1	0	1	0	1	1	0	1	0	0	1	0	1	1		1	1	1	0	0	0	1	1	0	1	1	1	0	1	1	0	1	1	1	1
ASCORBATE	1	0	1	0	0	0	0	1	1	0	1	1	1	0	0	0	0	0	0	0	0	0	0	0	0	0	0	1		0	0	0	0	0	0	0	1	1	0	0	0	0	0	0	0	0	0	0	0
BISOHMYR-GLC	1	0	1	0	0	0	1	1	0	1	1	1	0	1	1	0	0	1	0	1	0	0	1	1	1	1	0	0		1	0	1	1	1	1	1	1	0	1	1	1	0	1	1	0	0	1	0	1
BISOHMYR-GLUCOSAMINYL-1P	1	0	1	0	0	0	1	1	0	1	1	1	0	1	1	0	0	1	0	1	0	0	1	1	1	1	0	0		1	0	1	1	1	1	1	1	0	1	1	1	0	1	1	0	0	1	0	1
BUTYRIC_ACID	0	0	0	0	0	1	0	0	0	0	0	0	0	0	0	0	0	1	1	0	1	0	0	1	0	0	0	0		0	0	0	0	0	0	0	1	0	0	1	0	1	0	0	0	1	0	1	0
CARNOSINE	0	0	0	0	0	0	1	0	0	0	0	0	1	0	0	0	1	1	0	1	1	0	0	0	0	1	0	0		0	0	0	0	0	0	1	0	1	0	0	0	1	0	0	0	0	0	0	1
CATECHOL	0	0	0	0	0	0	0	1	0	0	1	0	0	1	0	1	0	0	0	1	0	0	0	0	0	0	0	0		0	0	0	0	0	0	0	1	0	0	0	0	0	0	0	0	0	0	0	1
CHLOROACETIC-ACID	0	0	0	0	0	0	0	1	0	0	1	0	0	0	0	0	0	1	0	0	0	0	0	0	0	0	0	0		0	0	0	0	0	0	0	0	0	0	0	0	0	0	0	0	0	0	0	0
CIS-ACONITATE	0	0	0	1	1	0	0	0	0	0	1	0	0	0	0	0	0	0	0	0	0	0	1	0	0	0	0	0		0	0	0	0	0	0	0	0	0	0	0	0	0	0	0	0	0	0	0	0
CIS-CIS-MUCONATE	0	0	0	0	0	0	0	0	0	0	1	0	0	0	0	0	0	0	0	0	0	0	0	0	0	0	0	0		0	0	0	0	0	0	0	1	0	0	0	0	0	0	0	0	0	0	0	0
cis-vaccen-2-enoyl-ACPs	0	0	0	0	0	0	0	0	0	0	0	0	0	0	0	0	0	0	1	0	0	1	0	0	0	0	1	1		0	1	0	0	0	0	0	0	0	0	0	0	0	0	0	0	0	0	1	0
Cis-vaccenoyl-ACPs	0	0	0	0	0	0	0	0	0	0	0	0	0	0	0	0	0	0	1	0	0	1	0	0	0	0	1	1		0	1	0	0	0	0	0	0	0	0	0	0	0	0	0	0	0	0	1	0
CMP-KDO	1	0	1	0	1	0	0	1	0	1	1	1	0	1	1	0	1	0	1	0	0	1	1	0	1	0	0	1		1	0	1	1	1	1	0	1	0	1	1	1	0	1	1	0	0	0	0	0
CPD-10012	0	0	0	0	0	0	1	1	0	0	0	1	1	1	1	1	1	0	0	0	0	0	1	0	0	0	0	0		0	0	0	0	0	0	1	0	0	1	1	1	1	1	1	0	1	0	0	0
CPD-10269	1	0	0	0	0	1	0	1	0	0	1	0	0	1	0	0	0	0	0	0	0	1	0	0	0	1	0	0		0	0	0	1	1	1	0	1	0	1	1	1	0	0	1	0	0	0	0	0
CPD-10303	0	1	0	0	0	0	0	0	0	0	0	0	0	0	0	0	0	0	0	0	0	0	1	0	0	0	1	0		0	1	0	0	0	0	0	0	1	0	0	0	0	0	0	0	0	0	0	0
CPD-10313	0	0	0	0	0	0	0	1	0	0	1	0	0	0	1	0	0	0	0	0	0	0	0	0	0	0	0	0		0	0	0	0	0	0	0	0	0	0	0	0	0	0	1	0	0	0	0	0
CPD-10314	0	0	0	0	0	0	0	1	0	0	0	0	0	0	1	0	0	0	0	0	0	0	0	0	0	0	0	0		0	0	0	0	0	0	0	0	0	0	0	0	0	0	1	0	0	0	0	0
CPD-10330	1	0	1	1	0	1	1	1	1	1	1	1	1	1	1	0	1	1	1	1	0	1	0	1	1	1	1	0		1	0	1	1	1	1	1	1	1	1	1	1	1	1	1	0	1	1	0	1
CPD-10353	0	0	0	0	0	0	0	0	1	0	0	0	0	0	0	0	0	0	0	0	0	0	0	0	0	0	0	0		0	0	0	0	0	0	0	0	0	0	0	0	0	0	0	0	0	0	0	0
CPD-10523	0	0	1	0	0	0	0	0	0	0	1	0	0	0	0	0	0	0	0	0	0	0	1	0	0	0	0	0		0	0	0	0	0	0	0	0	0	0	0	0	0	0	0	0	0	0	0	0
CPD-10525	0	0	1	0	0	0	0	0	0	0	1	0	0	0	0	0	0	0	0	0	0	0	1	0	0	0	0	0		0	0	0	0	0	0	0	0	0	0	0	0	0	0	0	0	0	0	0	0
CPD-10679	0	0	0	0	0	0	0	0	0	0	1	0	0	0	0	0	0	0	0	0	0	0	0	0	0	0	0	0		0	0	0	0	0	0	0	0	1	0	0	0	0	0	0	0	0	0	0	0
CPD-10683	0	0	0	0	0	0	0	0	0	0	0	0	0	0	0	0	0	0	0	0	0	0	0	0	0	0	0	1		0	0	0	0	0	0	0	0	1	0	0	0	0	0	0	0	0	0	0	0
CPD-10687	0	0	0	0	0	0	1	1	0	0	0	1	0	1	1	1	1	0	0	0	0	0	1	0	0	0	0	0		0	0	0	0	0	0	1	0	0	1	1	1	0	1	1	0	1	0	0	0
CPD-10723	0	1	0	0	0	0	0	0	0	0	0	0	1	0	0	0	0	0	0	0	0	1	0	0	1	0	1	0		0	1	0	0	0	0	0	0	1	0	0	0	1	0	0	0	0	0	0	0
CPD-10750	0	0	0	0	0	0	0	0	0	0	0	1	0	0	1	0	0	0	0	1	0	0	0	0	0	0	0	0		0	0	0	0	0	0	0	0	1	0	0	1	0	0	0	0	0	0	0	1
CPD-10751_c	0	0	0	0	0	0	0	0	0	0	0	0	0	0	0	0	0	0	0	0	0	0	0	0	0	0	0	0		0	0	0	0	0	0	0	0	0	0	0	0	0	0	0	0	0	0	0	0
CPD-10751	0	0	0	0	0	0	0	0	0	0	0	1	0	0	1	0	0	0	0	0	0	0	0	0	0	0	0	0		0	0	0	0	0	0	0	0	0	0	0	0	0	0	0	0	0	0	0	0
CPD-10812	0	0	0	0	0	0	0	0	0	0	0	0	1	0	0	0	0	0	0	0	0	0	0	0	0	0	0	0		0	0	0	0	0	0	0	0	0	0	0	0	1	0	0	0	0	0	0	0
CPD-10826	0	0	0	0	0	0	0	0	0	0	0	0	0	0	0	0	0	1	0	0	0	0	0	0	0	0	0	0		0	0	0	0	0	0	0	0	0	0	0	0	0	0	0	0	0	0	0	0
CPD-10832	0	0	0	0	0	0	0	0	0	0	0	0	0	0	0	0	0	1	0	0	0	0	0	0	0	0	0	0		0	0	0	0	0	0	0	0	0	0	0	0	0	0	0	0	0	0	0	0
CPD-1091	0	0	0	0	0	0	1	1	1	0	0	1	1	1	0	0	1	1	0	1	1	1	0	0	0	0	1	1		0	1	0	0	0	0	1	0	1	0	1	0	0	0	0	0	1	0	1	1
CPD-110	0	0	0	0	0	0	0	1	0	0	1	0	0	1	0	1	0	0	0	1	0	0	0	0	0	0	0	0		0	0	0	0	0	0	0	1	0	0	0	0	0	0	0	0	0	0	0	1
CPD-1106	0	0	0	0	0	0	1	1	0	1	0	0	0	0	1	0	0	0	0	0	0	1	0	0	0	0	1	0		0	1	0	0	0	0	0	1	0	0	0	0	0	0	0	0	0	0	0	0
CPD-1112	1	0	1	0	0	1	0	0	0	1	1	1	0	1	1	0	0	0	0	0	0	0	1	1	0	1	0	0		1	0	1	1	1	1	0	1	0	1	1	1	0	1	1	0	0	0	0	0
CPD-1133	0	1	0	0	0	0	0	0	0	0	0	0	0	0	0	0	0	0	0	0	0	1	0	1	1	0	1	0		0	1	0	0	0	0	0	0	1	0	0	1	0	0	0	0	0	0	0	0
CPD-1136	1	0	1	0	0	0	0	0	1	0	0	0	0	0	1	0	0	0	0	0	0	1	0	1	0	0	0	0		1	0	1	0	0	0	0	0	1	0	0	0	0	0	0	0	0	0	0	0
CPD-11446	0	0	0	0	0	0	0	0	0	0	0	0	0	0	0	1	0	0	0	0	0	0	0	0	0	0	0	0		0	0	0	0	0	0	0	0	0	0	0	0	0	0	0	1	0	0	0	0
CPD-11447	0	0	0	0	0	0	0	0	0	0	0	0	0	0	0	1	0	0	0	0	0	0	0	0	0	0	0	0		0	0	0	0	0	0	0	0	0	0	0	0	0	0	0	1	0	0	0	0
CPD-11463	0	0	0	0	0	0	0	0	0	0	0	0	0	0	0	0	0	1	0	0	1	0	0	0	0	0	0	0		0	0	0	0	0	0	0	0	0	0	0	0	0	0	0	0	0	0	0	0
CPD-11571	0	0	0	0	0	0	0	1	0	0	1	0	0	0	0	0	0	0	0	0	0	0	0	0	0	0	0	0		0	0	0	1	1	1	0	0	0	0	1	0	0	0	0	0	0	0	0	0
CPD-11890	0	1	0	0	0	0	0	0	0	0	0	0	0	0	0	0	0	0	0	0	0	0	0	0	0	0	0	0		0	0	0	0	0	0	0	0	0	0	0	0	0	0	0	0	0	0	0	0
CPD-11975	1	0	1	1	0	1	1	1	1	1	1	1	1	1	1	1	1	1	0	1	1	0	1	1	1	1	0	0		1	0	1	1	1	1	1	1	1	1	1	1	1	1	1	1	1	1	0	1
CPD-12079	0	0	0	0	0	0	1	0	0	0	0	0	0	0	0	0	0	0	0	0	0	1	0	0	0	0	0	0		0	0	0	0	0	0	0	0	0	0	0	0	0	0	0	0	0	0	0	0
CPD-12115	0	0	0	0	0	0	0	0	1	0	0	0	0	0	0	0	0	0	0	0	0	0	0	0	0	1	0	0		0	0	0	0	0	0	0	0	0	0	0	0	0	0	0	0	0	0	0	0
CPD-12116	0	1	0	0	0	0	0	0	1	0	0	0	0	0	0	0	0	0	0	0	0	0	0	0	0	1	0	0		0	1	0	0	0	0	0	0	0	0	0	0	0	0	0	0	0	0	1	0
CPD-12118	0	1	0	0	0	0	0	0	1	0	0	0	0	0	0	0	0	0	0	0	0	0	0	0	0	1	0	0		0	1	0	0	0	0	0	0	0	0	0	0	0	0	0	0	0	0	1	0
CPD-12119	0	1	0	0	0	0	0	0	1	0	0	0	0	0	0	0	0	0	0	0	0	0	0	0	0	1	0	0		0	1	0	0	0	0	0	0	0	0	0	0	0	0	0	0	0	0	1	0
CPD-12150	0	0	0	0	0	0	0	0	0	0	0	0	1	0	0	0	1	1	0	0	0	0	1	1	0	0	1	0		1	1	1	0	0	0	1	0	1	0	0	0	1	0	0	1	1	0	0	0
CPD-12179	0	0	1	0	0	0	0	1	0	1	1	0	0	1	0	0	0	0	0	0	0	0	1	1	0	0	0	0		1	0	1	0	0	0	0	1	0	1	1	0	0	1	1	0	0	0	0	0
CPD-12185	0	0	0	0	0	0	0	0	0	0	0	0	0	0	0	0	0	1	0	0	0	0	0	0	0	1	0	0		0	0	0	0	0	0	0	0	1	0	0	0	1	0	0	0	0	0	0	0
CPD-12253	1	1	1	0	0	1	1	1	1	1	1	0	1	1	1	0	1	1	1	1	1	1	1	1	1	1	1	1		1	1	1	0	0	0	1	1	1	1	1	1	1	1	1	0	1	1	1	1
CPD-12286	0	0	0	0	0	0	0	0	0	0	0	1	0	0	1	0	0	0	0	0	0	0	1	1	1	1	0	0		0	0	0	1	1	1	0	1	0	0	0	0	0	0	0	0	0	0	0	0
CPD-12427	0	0	0	0	0	0	1	0	0	0	0	0	1	0	0	0	0	1	0	0	0	0	0	0	0	0	0	0		0	0	0	0	0	0	0	0	1	0	0	0	0	0	0	0	0	0	0	0
CPD-12460	0	0	0	0	0	0	0	0	1	0	0	0	1	0	0	0	0	0	0	0	0	0	0	0	0	0	0	0		0	0	0	0	0	0	0	0	1	0	0	0	1	0	0	0	0	0	0	0
CPD-12601	0	0	0	0	0	0	0	0	0	0	0	0	0	0	0	0	0	0	0	0	0	0	0	0	0	0	0	0		0	0	0	0	0	0	0	0	1	0	0	0	0	0	0	0	0	0	0	0
CPD-12611	0	0	0	0	0	0	0	0	0	0	0	0	0	0	0	1	0	0	0	0	0	0	0	0	0	0	0	0		0	0	0	0	0	0	0	0	0	0	0	0	0	0	0	1	0	0	0	0
CPD-12626	0	0	0	0	0	0	0	0	0	0	0	0	0	0	0	0	0	1	0	0	1	0	0	0	0	0	0	0		0	0	0	0	0	0	0	0	0	0	0	0	0	0	0	0	0	0	0	0
CPD-12738	0	0	0	0	0	0	0	0	0	0	0	0	1	0	0	0	1	1	0	0	0	0	0	0	0	0	0	0		0	0	0	0	0	0	0	0	0	0	0	0	0	0	0	0	0	1	0	0
CPD-12739	0	0	0	0	0	0	0	0	0	0	0	0	0	0	0	0	0	1	0	0	0	0	0	0	0	0	0	0		0	0	0	0	0	0	0	0	0	0	0	0	0	0	0	0	0	1	0	0
CPD-12849	0	0	0	0	0	0	0	0	1	0	1	0	0	0	0	0	0	1	0	0	0	1	0	0	1	0	0	0		0	0	0	0	0	0	0	0	0	0	0	0	0	0	0	0	0	0	0	0
CPD-13043	0	1	0	0	0	0	1	1	0	1	1	0	0	1	0	0	0	1	1	1	1	1	0	0	1	0	1	1		0	1	0	0	0	0	1	1	0	1	1	1	0	1	1	0	0	1	1	1
CPD-13337	0	0	0	0	0	0	0	0	0	0	0	0	0	0	0	0	0	0	0	0	0	0	1	0	0	0	0	0		0	0	0	0	0	0	0	0	0	0	0	0	0	0	0	0	0	0	0	0
CPD-13339	0	0	0	0	0	0	0	0	0	0	0	0	0	0	0	0	0	0	0	0	0	0	1	0	0	0	0	0		0	0	0	0	0	0	0	0	0	0	0	0	0	0	0	0	0	0	0	0
CPD-13462	1	0	1	1	0	1	1	1	1	1	1	1	1	1	1	1	1	1	0	1	1	0	1	1	1	1	0	0		1	0	1	1	1	1	1	1	1	1	1	1	1	1	1	1	1	1	0	1
CPD-13469	0	1	0	0	0	0	0	0	1	0	0	0	0	0	0	0	0	0	0	0	0	1	0	0	0	0	1	0		0	1	0	0	0	0	0	0	1	0	0	0	0	0	0	0	1	0	1	0
CPD-13534	0	0	0	0	0	1	0	0	1	0	0	0	0	0	0	0	0	0	0	0	0	0	0	0	0	0	0	0		0	0	0	0	0	0	0	0	0	0	0	0	0	0	0	0	0	0	0	0
CPD-13714	0	0	0	0	0	0	0	0	0	0	0	0	0	0	0	1	0	0	0	0	0	0	0	0	0	0	0	0		0	0	0	0	0	0	0	0	0	0	0	0	0	0	0	1	0	0	0	0
CPD-13734	0	1	0	1	0	0	1	1	1	1	1	1	1	1	1	1	1	1	1	1	1	1	1	1	1	1	1	1		0	1	0	1	1	1	1	1	1	1	1	0	1	1	1	1	1	1	1	1
CPD-13831	0	1	0	0	0	0	0	0	1	0	1	0	0	0	1	0	0	0	0	0	0	0	0	0	0	0	0	0		0	0	0	0	0	0	1	0	0	0	0	0	0	0	0	0	0	0	0	0
CPD-13847	1	0	1	0	0	0	0	1	0	1	1	0	0	1	1	0	0	0	0	0	0	0	1	0	1	1	0	0		0	0	0	1	1	1	0	1	0	1	1	1	0	1	1	0	0	1	0	0
CPD-13907	1	0	1	0	0	0	0	1	1	0	1	1	1	0	0	0	0	0	0	0	0	0	0	0	0	0	0	1		0	0	0	0	0	0	0	1	1	0	0	0	0	0	0	0	0	0	0	0
CPD-13910	1	0	1	0	0	0	0	1	1	0	1	1	1	0	0	0	0	0	0	0	0	0	0	0	0	0	0	1		0	0	0	0	0	0	0	1	1	0	0	0	0	0	0	0	0	0	0	0
CPD-13914	1	0	1	0	0	0	0	1	1	0	1	1	1	0	0	0	0	0	0	0	0	0	0	0	0	0	0	1		0	0	0	0	0	0	0	1	1	0	0	0	0	0	0	0	0	0	0	0
CPD-13943	0	0	0	0	0	0	0	0	1	0	0	0	1	0	0	0	0	0	0	0	0	0	0	0	0	0	0	0		0	0	0	0	0	0	0	0	1	0	0	0	1	0	0	0	0	0	0	0
CPD-142	0	0	0	0	0	0	0	0	0	0	1	0	0	0	0	0	0	0	0	0	0	0	0	0	0	0	0	0		0	0	0	0	0	0	0	0	0	0	0	0	0	0	0	0	0	0	0	0
CPD-14205	0	0	0	0	0	0	0	1	0	0	1	0	0	1	0	1	1	1	0	0	0	0	0	0	0	0	0	0		0	0	0	0	0	0	0	0	0	0	1	0	1	0	0	0	0	0	0	0
CPD-14300	1	0	0	0	0	1	0	1	0	0	1	0	0	1	0	0	0	0	0	0	0	1	0	0	0	1	0	0		0	0	0	1	1	1	0	1	0	1	1	1	0	0	1	0	0	0	0	0
CPD-14441	0	0	0	0	0	0	0	0	0	0	0	0	0	0	0	0	0	0	0	0	0	0	1	0	0	0	0	0		0	0	0	0	0	0	0	0	0	0	0	0	0	0	0	0	0	0	0	0
CPD-14442	0	0	0	0	0	0	0	0	0	0	0	0	1	0	0	0	0	0	0	0	0	0	1	0	0	0	0	0		0	0	0	0	0	0	0	0	0	0	0	0	0	0	0	0	0	0	0	0
CPD-14447	0	0	0	0	0	0	0	0	0	0	0	0	0	0	0	0	0	0	0	0	0	0	1	0	0	0	0	0		0	0	0	0	0	0	0	0	0	0	0	0	0	0	0	0	0	0	0	0
CPD-14560	0	0	0	0	0	0	0	1	0	0	1	0	0	0	1	0	0	0	0	0	0	0	0	0	0	0	0	0		0	0	0	0	0	0	0	0	0	0	0	0	0	0	1	0	0	0	0	0
CPD-14562	0	0	0	0	0	0	0	1	0	0	1	0	0	0	1	0	0	0	0	0	0	0	0	0	0	0	0	0		0	0	0	0	0	0	0	0	0	0	0	0	0	0	1	0	0	0	0	0
CPD-14736	0	1	0	0	0	0	0	0	0	0	1	0	0	0	0	1	0	0	1	0	0	1	1	0	1	0	1	1		1	1	1	0	0	0	0	1	0	1	0	1	0	0	0	0	0	0	1	0
CPD-14795	1	0	1	1	0	1	1	1	1	1	1	1	1	1	1	1	1	1	0	1	1	0	1	1	1	1	0	0		1	0	1	1	1	1	1	1	1	1	1	1	1	1	1	1	1	1	0	1
CPD-15117	0	0	0	0	0	0	0	0	0	0	0	0	0	0	0	0	0	0	0	0	0	0	0	0	0	0	0	0		0	0	0	0	0	0	0	0	0	0	0	0	0	1	0	0	0	0	0	0
CPD-15124	0	0	0	0	0	0	0	0	0	0	1	0	0	0	0	0	0	0	0	0	0	0	0	0	0	0	0	0		0	0	0	0	0	0	0	1	0	0	0	0	0	0	0	0	0	0	0	0
CPD-15127	0	0	0	0	0	0	0	0	0	0	0	0	0	0	0	0	0	0	0	0	0	0	0	1	1	0	0	0		0	0	0	0	0	0	0	0	0	0	0	1	0	0	0	0	0	0	0	0
CPD-15158	0	0	0	0	0	0	1	0	1	0	0	0	0	0	0	1	0	1	0	1	0	1	0	0	0	0	0	0		0	0	0	0	0	0	1	0	0	0	0	0	1	0	0	1	0	1	0	1
CPD-15199	0	0	0	0	0	0	0	0	0	0	0	0	1	0	0	0	0	0	0	0	0	0	0	0	0	0	0	0		0	0	0	0	0	0	0	0	0	0	0	0	0	0	0	0	0	0	0	0
CPD-15224	0	0	0	0	0	0	0	0	0	0	0	0	0	0	1	0	0	0	0	0	0	0	0	0	0	0	0	0		0	0	0	0	0	0	0	0	0	0	0	0	0	0	0	0	0	0	0	0
CPD-15361	1	0	0	0	0	1	0	1	0	0	1	0	0	1	0	0	0	0	0	0	0	1	0	0	0	1	0	0		0	0	0	1	1	1	0	1	0	1	1	1	0	0	1	0	0	0	0	0
CPD-15362	1	0	0	0	0	1	0	1	0	0	1	0	0	1	0	0	0	0	0	0	0	1	0	0	0	1	0	0		0	0	0	1	1	1	0	1	0	1	1	1	0	0	1	0	0	0	0	0
CPD-15363	1	0	0	0	0	1	0	1	0	0	1	0	0	1	0	0	0	0	0	0	0	1	0	0	0	1	0	0		0	0	0	1	1	1	0	1	0	1	1	1	0	0	1	0	0	0	0	0
CPD-15430	1	0	0	0	0	0	0	0	0	0	1	0	0	0	0	0	0	0	0	0	1	0	0	0	0	0	0	0		0	0	0	0	0	0	0	1	0	0	1	0	0	0	0	1	0	0	0	0
CPD-15435	1	1	1	0	0	1	1	1	1	1	1	0	1	1	1	0	1	1	1	1	1	1	1	0	1	0	1	1		1	1	1	0	0	0	1	1	1	1	1	1	1	1	1	0	1	1	1	1
CPD-15534	0	0	0	0	0	0	0	0	0	0	0	1	0	0	0	0	1	1	0	0	0	0	1	1	0	0	0	0		0	0	0	0	0	0	0	0	0	0	0	0	0	0	0	0	0	0	0	0
CPD-15535	0	0	0	0	0	0	0	0	0	0	0	1	0	0	0	0	1	1	0	0	0	0	1	1	0	0	0	0		0	0	0	0	0	0	0	0	0	0	0	0	0	0	0	0	0	0	0	0
CPD-15537	0	0	1	0	0	0	0	0	0	0	0	0	0	0	0	0	0	0	0	0	0	0	0	0	0	0	0	0		1	0	1	0	0	0	0	0	0	0	0	0	0	0	0	0	0	0	0	0
CPD-15818	1	0	1	1	0	1	1	1	1	1	1	1	1	1	1	0	1	1	1	1	0	1	0	1	1	1	1	0		1	0	1	1	1	1	1	1	1	1	1	1	1	1	1	0	1	1	0	1
CPD-15826	0	1	0	0	0	0	0	0	0	0	0	0	0	0	0	0	0	0	0	0	0	0	0	0	0	0	0	0		0	0	0	0	0	0	0	0	0	0	0	0	0	0	0	0	0	0	0	0
CPD-15848	0	0	0	0	0	0	0	0	0	0	0	0	0	0	0	0	0	0	0	0	0	0	0	0	1	0	0	0		0	0	0	0	0	0	0	0	0	0	0	0	0	0	0	0	0	0	0	0
CPD-15924	1	0	0	0	0	1	0	1	0	0	1	0	0	1	0	0	0	0	0	0	0	1	0	0	0	1	0	0		0	0	0	1	1	1	0	1	0	1	1	1	0	0	1	0	0	0	0	0
CPD-15995	0	1	0	0	0	0	0	0	1	0	1	0	0	0	1	0	0	0	0	0	0	0	0	0	0	0	0	0		0	0	0	0	0	0	1	0	0	0	0	0	0	0	0	0	0	0	0	0
CPD-15999	0	0	0	0	0	0	0	1	0	1	1	0	1	1	1	0	0	1	0	0	1	0	1	1	0	0	0	0		0	0	0	1	1	1	0	1	0	0	1	1	1	1	1	0	0	1	0	0
CPD-16020	1	1	1	1	1	1	0	1	1	1	1	1	1	1	1	0	0	1	1	0	0	1	0	0	0	1	1	1		1	1	1	1	1	1	0	1	1	1	1	1	1	1	1	0	0	0	1	0
CPD-16606	0	0	0	0	0	0	0	0	0	0	0	0	0	1	1	0	0	0	0	0	0	0	0	0	0	0	0	0		0	0	0	0	0	0	0	0	0	0	0	0	0	0	0	0	0	0	0	0
CPD-16618	0	0	0	0	0	0	0	0	0	0	0	0	0	0	0	0	0	0	0	0	0	0	0	0	0	0	0	0		0	0	0	0	0	0	0	0	1	0	0	0	0	0	0	0	0	0	0	0
CPD-16631	0	0	1	0	0	0	0	0	0	0	0	0	0	0	0	0	0	0	0	0	0	0	0	0	0	0	0	0		0	0	0	0	0	0	0	0	0	0	0	0	0	0	0	0	0	0	0	0
CPD-16937	0	0	0	0	0	0	0	0	0	0	0	0	1	0	0	0	0	0	0	0	0	0	0	0	0	0	0	0		0	0	0	0	0	0	0	0	0	0	0	0	0	0	0	0	0	0	0	0
CPD-16938	0	0	0	0	0	0	0	0	0	0	0	0	1	0	0	0	0	0	0	0	0	0	0	0	0	0	0	0		0	0	0	0	0	0	0	0	0	0	0	0	0	0	0	0	0	0	0	0
CPD-17309	0	0	0	0	0	0	0	0	0	0	0	0	0	0	0	1	0	0	0	0	0	0	0	0	0	0	0	0		0	0	0	0	0	0	0	0	0	0	0	0	0	0	0	1	0	0	0	0
CPD-17515	0	0	0	0	0	0	0	0	1	0	0	0	0	0	0	0	0	0	0	0	0	0	0	0	0	0	0	0		0	0	0	0	0	0	0	0	0	0	0	0	0	0	0	0	0	0	0	0
CPD-17635	0	0	0	0	0	0	0	0	0	0	0	0	0	0	0	0	0	1	0	0	1	0	0	0	0	0	0	0		0	0	0	0	0	0	0	0	0	0	0	0	0	0	0	0	0	0	0	0
CPD-17659	0	0	0	0	0	0	0	0	0	0	0	0	0	0	0	0	1	0	0	0	0	0	0	0	0	0	0	0		0	0	0	0	0	0	0	0	0	0	0	0	0	0	0	0	0	0	0	0
CPD-17708	0	0	0	0	0	0	0	1	0	0	1	0	0	1	1	0	0	0	0	0	0	0	0	0	0	0	0	0		0	0	0	1	1	1	0	1	0	1	1	1	0	0	0	0	0	0	0	0
CPD-1772	0	1	0	0	0	0	0	1	0	0	1	0	0	1	0	0	1	0	1	0	0	1	0	0	1	0	1	1		0	1	0	0	0	0	0	1	0	1	1	1	0	0	1	0	1	0	1	0
CPD-18062	0	1	0	0	0	0	0	0	0	0	0	0	0	0	0	0	0	0	0	0	0	0	0	0	0	0	1	0		0	1	0	0	0	0	0	0	0	0	0	0	0	0	0	0	0	0	0	0
CPD-18063	0	1	0	0	0	0	0	0	0	0	0	0	0	0	0	0	0	0	0	0	0	0	0	0	0	0	1	0		0	1	0	0	0	0	0	0	0	0	0	0	0	0	0	0	0	0	0	0
CPD-18064	0	1	0	0	0	0	0	0	0	0	0	0	0	0	0	0	0	0	0	0	0	0	0	0	0	0	1	0		0	1	0	0	0	0	0	0	0	0	0	0	0	0	0	0	0	0	0	0
CPD-18118	1	1	1	0	1	1	0	1	0	1	1	1	0	1	1	0	1	0	1	0	0	1	0	0	1	0	1	1		1	1	1	0	0	0	0	1	0	1	1	1	0	1	1	0	1	0	0	0
CPD-1821	0	0	0	0	0	0	0	1	0	0	0	0	0	0	0	0	0	1	0	0	0	0	0	0	0	0	0	0		0	0	0	0	0	0	0	0	0	0	0	0	0	0	0	0	0	0	0	0
CPD-19113	0	0	0	0	0	0	0	0	0	0	1	0	0	0	0	0	0	0	0	0	0	0	0	0	0	0	0	0		0	0	0	0	0	0	0	0	0	0	0	0	0	0	0	0	0	0	0	0
CPD-19114	0	0	0	0	0	0	0	0	0	0	1	0	0	0	0	0	0	0	0	0	0	0	0	0	0	0	0	0		0	0	0	0	0	0	0	0	0	0	0	0	0	0	0	0	0	0	0	0
CPD-19116	0	0	0	0	0	0	0	0	0	0	1	0	0	0	0	0	0	0	0	0	0	0	0	0	0	0	0	0		0	0	0	0	0	0	0	0	0	0	0	0	0	0	0	0	0	0	0	0
CPD-19243	0	0	0	0	0	0	0	0	0	0	0	0	0	0	0	0	0	0	0	0	0	1	0	0	0	0	0	0		0	0	0	0	0	0	0	0	0	0	0	0	0	0	0	0	0	0	0	0
CPD-19512	0	0	0	0	0	0	0	1	0	0	1	0	0	0	0	0	1	1	0	0	0	0	1	0	0	0	0	0		0	0	0	0	0	0	0	1	0	1	0	0	0	0	0	0	0	0	0	0
CPD-19713	0	0	0	0	0	0	1	1	0	0	1	1	0	1	1	0	0	0	0	0	0	0	0	0	0	0	0	0		0	0	0	0	0	0	0	0	0	0	1	1	0	0	0	0	0	0	0	0
CPD-19714	0	0	0	0	0	0	1	1	0	0	1	1	0	1	1	0	0	0	0	0	0	0	0	0	0	0	0	0		0	0	0	0	0	0	0	0	0	0	1	1	0	0	0	0	0	0	0	0
CPD-19715	0	0	0	0	0	0	0	0	0	0	0	0	1	0	0	0	0	0	0	0	0	0	0	0	0	0	0	0		0	0	0	0	0	0	0	0	0	0	0	0	1	0	0	0	0	0	0	0
CPD-19716	0	0	0	0	0	0	0	0	0	0	0	0	1	0	0	0	0	0	0	0	0	0	0	0	0	0	0	0		0	0	0	0	0	0	0	0	0	0	0	0	1	0	0	0	0	0	0	0
CPD-19753	1	1	1	0	1	0	0	1	0	1	1	1	0	1	1	0	1	0	1	0	0	1	0	0	1	0	1	1		1	1	1	0	0	0	0	1	0	1	1	1	0	1	1	0	0	0	0	0
CPD-19754	0	0	0	0	0	0	0	0	0	1	1	0	0	0	0	0	1	0	0	0	0	0	0	0	0	0	1	0		0	1	0	0	0	0	0	0	1	0	0	1	0	0	0	0	0	0	0	0
CPD-19755	0	0	1	0	0	0	0	0	0	0	0	1	0	0	0	0	0	1	0	0	0	0	1	1	0	0	0	0		0	0	0	1	1	1	0	0	0	0	0	0	0	1	0	0	0	1	0	0
CPD-19757	0	0	0	0	0	1	0	0	0	0	0	0	0	0	0	0	0	1	0	0	1	0	1	1	0	0	0	0		0	0	0	1	1	1	0	0	0	0	0	0	0	0	0	0	0	1	0	0
CPD-19758	0	0	0	0	0	0	0	0	1	0	0	0	0	0	0	0	0	0	0	0	0	0	0	0	0	0	0	0		0	0	0	0	0	0	0	0	0	0	0	0	0	0	0	0	0	0	0	0
CPD-19836	0	0	0	0	0	0	1	0	0	0	0	0	0	0	0	0	1	0	1	1	0	0	0	0	0	0	1	0		0	1	0	0	0	0	1	0	1	0	0	0	1	1	0	0	1	0	0	0
CPD-19858	0	0	0	0	0	0	0	0	0	0	0	0	0	0	0	0	0	0	0	0	0	0	0	0	1	0	0	0		0	0	0	0	0	0	0	0	0	0	0	0	1	0	0	0	0	0	0	0
CPD-19859	0	0	0	0	0	0	0	0	0	0	0	0	0	0	0	0	0	0	0	0	0	0	0	0	1	0	0	0		0	0	0	0	0	0	0	0	0	0	0	0	1	0	0	0	0	0	0	0
CPD-19868	0	0	0	0	0	0	0	0	0	0	0	0	0	0	0	0	0	0	0	0	0	0	0	0	1	0	0	0		0	0	0	0	0	0	0	0	0	0	0	0	0	0	0	0	0	0	0	0
CPD-19871	0	0	0	0	0	0	0	0	0	0	0	0	0	0	0	0	0	0	0	0	0	0	0	0	1	0	0	0		0	0	0	0	0	0	0	0	0	0	0	0	0	0	0	0	0	0	0	0
CPD-20647	0	0	0	0	0	0	0	0	0	0	0	0	0	0	0	0	0	1	0	0	1	0	0	0	0	0	0	0		0	0	0	0	0	0	0	0	0	0	0	0	0	0	0	0	0	0	0	0
CPD-207	0	0	0	0	0	0	0	0	0	0	0	0	0	0	0	0	0	0	0	0	0	0	1	1	0	1	0	0		0	0	0	0	0	0	0	0	1	0	0	0	0	0	0	0	0	0	0	0
CPD-20749	0	0	0	0	0	0	0	0	0	0	0	0	0	0	0	0	0	0	0	1	0	0	0	0	1	0	0	0		0	0	0	0	0	0	0	0	0	0	0	0	0	0	0	0	0	0	0	1
CPD-208	0	0	0	0	0	0	0	1	0	1	1	1	1	1	1	1	1	1	0	0	1	0	0	0	0	0	0	0		0	0	0	0	0	0	1	1	0	1	1	1	1	1	1	0	1	1	0	1
CPD-20826	1	0	1	0	0	0	0	0	0	1	0	0	1	0	0	0	0	1	0	0	0	1	0	0	0	0	0	0		1	0	1	0	0	0	0	0	0	0	0	0	1	0	0	0	0	0	0	0
CPD-20969	0	0	1	0	0	0	0	0	0	0	1	0	0	0	0	0	0	0	0	0	0	0	0	0	0	0	0	0		0	0	0	0	0	0	0	0	0	0	0	0	0	0	0	0	0	0	1	0
CPD-21068	0	0	0	0	0	0	1	1	0	0	0	0	0	0	0	0	1	0	0	0	0	0	0	0	0	0	0	0		0	0	0	0	0	0	1	0	0	1	0	0	0	0	0	0	1	0	0	0
CPD-21306	0	1	0	0	0	0	0	0	1	0	0	0	0	0	0	0	0	0	0	0	0	0	0	0	0	1	0	0		0	1	0	0	0	0	0	0	0	0	0	0	0	0	0	0	0	0	1	0
CPD-217	0	0	0	0	0	0	0	0	0	0	0	0	0	0	0	0	0	0	1	0	0	0	0	0	0	0	0	0		0	0	0	0	0	0	0	0	0	0	0	0	0	0	0	0	0	0	0	0
CPD-22326	0	0	0	0	0	0	0	0	1	0	0	0	0	0	0	0	1	0	0	0	0	0	0	0	0	0	0	0		0	0	0	0	0	0	0	0	0	0	0	0	1	1	0	1	0	0	0	1
CPD-22402	1	0	1	0	0	0	1	1	0	1	1	1	0	1	1	0	0	1	0	1	0	0	1	1	1	1	0	0		1	0	1	1	1	1	1	1	0	1	1	1	0	1	1	0	0	1	0	1
CPD-22403	1	0	1	0	0	0	1	1	0	1	1	1	0	1	1	0	0	1	0	1	0	0	1	1	1	1	0	0		1	0	1	1	1	1	1	1	0	1	1	1	0	1	1	0	0	1	0	1
CPD-22404	1	0	1	0	0	0	1	1	0	1	1	1	0	1	1	0	0	1	0	1	0	0	1	1	1	1	0	0		1	0	1	1	1	1	1	1	0	1	1	1	0	1	1	0	0	1	0	1
CPD-22405	1	0	1	0	0	1	1	1	0	1	1	1	0	1	1	0	0	1	0	1	0	0	1	1	1	1	0	0		1	0	1	1	1	1	1	1	0	1	1	1	0	1	1	0	0	1	0	1
CPD-22406	1	0	1	0	0	1	1	1	0	1	1	1	0	1	1	0	0	1	0	1	0	0	1	1	1	1	0	0		1	0	1	1	1	1	1	1	0	1	1	1	0	1	1	0	0	1	0	1
CPD-22407	1	0	1	1	0	1	1	1	0	1	1	1	0	1	1	0	0	1	0	1	0	0	1	1	1	1	0	0		1	0	1	1	1	1	1	1	0	1	1	1	0	1	1	0	0	1	0	1
CPD-22408	1	0	1	0	0	0	0	1	0	1	1	1	0	1	1	0	0	0	0	0	0	0	1	1	1	1	0	0		1	0	1	1	1	1	0	1	0	1	1	1	0	1	1	0	0	0	0	0
CPD-23219	0	0	0	0	0	0	0	0	0	0	0	0	1	0	0	0	0	0	0	0	0	0	0	0	0	0	0	0		0	0	0	0	0	0	0	0	0	0	0	0	0	0	0	0	0	0	0	0
CPD-237	0	0	0	0	0	0	0	0	0	0	0	0	0	0	0	0	0	0	0	0	0	0	0	0	0	0	0	0		0	0	0	0	0	0	0	0	0	0	0	1	0	0	0	0	0	0	0	0
CPD-245	0	0	1	0	0	0	0	0	0	1	1	0	0	1	0	0	0	0	0	0	0	0	0	0	0	0	0	0		1	0	1	0	0	0	0	0	0	0	1	1	0	0	0	0	0	0	0	0
CPD-254	0	0	0	1	0	0	0	0	0	0	0	0	0	0	0	0	0	0	0	0	0	0	0	0	0	1	0	0		0	0	0	1	1	1	0	0	0	0	0	0	0	0	0	0	0	0	0	0
CPD-255	1	1	0	0	0	0	0	0	0	1	0	0	0	0	1	0	1	0	0	0	0	1	0	0	0	0	1	1		0	1	0	0	0	0	0	0	1	0	0	0	0	0	1	0	1	1	0	0
CPD-283	0	0	0	0	0	0	0	0	0	0	0	0	0	0	0	0	0	1	0	0	0	0	0	0	0	0	0	0		0	0	0	0	0	0	0	0	0	0	0	0	0	0	0	0	0	0	0	0
CPD-289	0	0	0	0	0	0	0	1	0	0	1	0	0	1	0	1	0	0	0	1	0	0	0	0	0	0	0	0		0	0	0	0	0	0	0	1	0	0	0	0	0	0	0	0	0	0	0	1
CPD-2961	0	0	0	0	0	0	0	0	1	0	0	0	1	0	0	0	0	0	0	0	0	0	0	0	1	0	0	0		0	0	0	0	0	0	0	0	1	0	0	0	1	0	0	0	1	0	0	0
CPD-302	0	1	0	0	1	0	1	0	0	1	0	1	1	0	1	1	0	1	0	0	0	1	0	0	0	0	1	0		0	1	0	0	0	0	0	1	1	1	0	0	0	0	1	0	0	1	0	0
CPD-31	0	0	0	0	0	0	0	0	0	0	0	0	1	0	0	0	0	1	0	0	1	0	0	0	0	0	0	0		0	0	0	0	0	0	0	0	0	0	0	0	1	0	0	0	0	1	0	0
CPD-313	1	0	1	0	0	0	1	1	0	0	0	1	0	1	1	1	1	0	0	0	0	0	1	0	0	0	0	0		1	0	1	0	0	0	1	0	0	1	1	1	0	1	1	0	1	0	0	0
CPD-318	1	0	1	0	0	0	0	1	1	0	1	1	1	0	0	0	0	0	0	0	0	0	0	0	0	0	0	1		0	0	0	0	0	0	0	1	1	0	0	0	0	0	0	0	0	0	0	0
CPD-334	1	0	1	0	0	0	0	1	1	0	1	1	1	0	0	0	0	0	0	0	0	0	0	0	0	0	0	1		0	0	0	0	0	0	0	1	1	0	0	0	0	0	0	0	0	0	0	0
CPD-3344_c	0	0	0	1	1	1	0	1	0	1	1	1	0	1	1	0	0	0	0	0	0	0	0	0	1	0	0	0		0	0	0	0	0	0	0	1	0	1	1	1	0	1	1	0	0	0	0	0
CPD-335	0	0	0	0	0	0	1	0	1	1	1	0	1	0	1	1	1	1	0	1	1	0	1	1	1	0	0	0		1	0	1	1	1	1	1	0	1	0	0	0	1	1	0	1	1	1	0	1
CPD-3462	0	0	0	0	0	0	1	1	0	0	0	0	0	0	0	0	1	0	0	0	0	0	0	0	0	0	0	0		0	0	0	0	0	0	1	0	0	1	0	0	0	0	0	0	1	0	0	0
CPD-3633	0	0	0	0	0	0	0	0	0	0	0	0	1	0	0	0	1	1	0	0	0	0	1	1	0	0	1	0		1	1	1	0	0	0	1	0	1	0	0	0	1	0	0	1	1	0	0	0
CPD-375	0	0	1	0	0	0	0	0	0	0	1	0	0	0	0	0	0	0	0	0	0	0	1	0	0	0	0	0		0	0	0	0	0	0	0	0	0	0	0	0	0	1	0	0	0	0	0	0
CPD-382	0	1	0	0	0	0	0	0	0	0	0	0	0	0	0	0	0	0	0	0	1	0	0	0	0	0	0	0		0	0	0	0	0	0	0	0	0	0	0	0	0	1	0	0	0	0	0	0
CPD-389	0	0	0	0	0	0	1	1	1	0	0	1	1	1	0	0	1	1	0	1	1	1	0	0	0	0	1	1		0	1	0	0	0	0	1	0	1	0	1	0	0	0	0	0	1	0	1	1
CPD-421	0	0	1	1	0	0	1	1	0	1	1	1	0	1	1	1	1	0	0	1	0	0	1	1	0	0	0	0		1	0	1	1	1	1	1	1	0	1	1	1	0	0	1	1	1	0	0	1
CPD-448	0	1	0	0	0	0	0	0	0	0	0	0	0	0	0	0	0	0	1	0	0	1	0	0	0	0	1	1		0	1	0	0	0	0	0	0	0	0	0	0	0	0	0	0	0	0	1	0
CPD-470	1	0	1	0	0	1	0	0	0	0	1	1	0	0	1	0	0	1	0	0	0	0	1	0	0	0	0	0		1	0	1	0	0	0	0	0	0	0	1	1	0	1	0	0	0	1	0	0
CPD-471	0	0	0	1	0	0	0	0	0	0	0	0	0	0	0	0	0	0	0	0	0	0	0	0	0	1	0	0		0	0	0	1	1	1	0	0	0	0	0	0	0	0	0	0	0	0	0	0
CPD-55	1	0	1	0	0	0	0	0	0	0	0	0	1	0	0	1	1	0	0	0	0	0	0	1	0	0	0	1		1	0	1	0	0	0	0	1	0	0	0	0	0	0	0	0	0	0	0	0
CPD-551	0	0	0	0	0	0	1	1	0	1	0	0	0	0	1	0	0	0	0	0	0	1	0	0	0	0	1	0		0	1	0	0	0	0	0	1	0	0	0	0	0	0	0	0	0	0	0	0
CPD-568	0	0	0	0	0	0	1	1	0	0	0	1	0	1	1	1	1	0	0	0	0	0	1	0	0	0	0	0		0	0	0	0	0	0	1	0	0	1	1	1	0	1	1	0	1	0	0	0
CPD-569	0	1	0	0	1	0	1	1	1	0	0	0	0	0	0	0	1	0	1	1	0	1	0	1	1	0	1	1		0	1	0	0	0	0	1	0	0	1	0	0	0	0	0	0	1	0	1	1
CPD-594	0	0	0	0	0	0	0	0	0	0	1	0	0	0	0	0	0	1	0	0	1	0	0	0	0	0	0	0		0	0	0	0	0	0	0	0	0	0	0	0	0	0	0	0	0	1	0	0
CPD-606	0	0	0	0	0	0	0	0	0	0	0	0	1	0	0	0	0	0	0	0	0	0	0	1	0	0	0	1		0	0	0	0	0	0	0	0	0	0	0	0	1	0	0	0	0	0	0	0
CPD-6082	1	0	1	0	0	0	1	1	0	0	0	1	0	1	1	1	1	0	0	0	0	0	1	0	0	0	0	0		1	0	1	0	0	0	1	0	0	1	1	1	0	1	1	0	1	0	0	0
CPD-6121	0	0	0	0	0	0	0	0	0	0	0	0	0	0	0	0	0	0	0	0	0	0	0	0	0	0	0	0		0	0	0	0	0	0	0	0	0	0	1	0	0	0	0	0	0	0	0	0
CPD-6122	0	0	0	0	0	0	0	0	0	0	0	0	0	0	0	0	0	0	0	0	0	0	0	0	0	0	0	0		0	0	0	0	0	0	0	0	0	0	1	0	0	0	0	0	0	0	0	0
CPD-6123	0	0	0	0	0	0	0	0	0	0	0	0	0	0	0	0	0	0	0	0	0	0	0	0	0	0	0	0		0	0	0	0	0	0	0	0	0	0	1	0	0	0	0	0	0	0	0	0
CPD-6124	0	0	0	0	0	0	1	1	0	1	1	1	0	1	1	1	1	1	0	0	1	0	1	1	0	0	0	0		0	0	0	0	0	0	1	1	1	1	1	1	0	1	1	0	1	1	0	0
CPD-621	0	0	0	0	0	0	0	0	1	0	0	0	1	0	0	0	0	0	0	0	0	0	0	0	0	0	0	0		0	0	0	0	0	0	0	0	1	0	0	0	1	0	0	0	0	0	0	0
CPD-622	1	1	1	0	0	1	1	1	1	1	1	0	1	1	1	0	1	1	1	1	1	1	1	1	1	0	1	1		1	1	1	0	0	0	1	1	1	1	1	1	1	1	1	0	1	1	1	1
CPD-627	0	0	0	0	0	0	0	1	0	1	1	1	1	1	1	1	1	1	0	0	0	0	0	1	0	0	0	0		0	0	0	0	0	0	1	1	0	1	1	1	1	1	1	0	1	0	0	1
CPD-645	0	0	0	0	0	0	0	0	0	0	0	0	0	0	0	0	0	0	0	0	0	0	0	1	1	0	0	0		0	0	0	0	0	0	0	0	0	0	0	1	0	0	0	0	0	0	0	0
CPD-654	0	1	0	0	1	0	0	0	0	0	1	0	0	0	0	1	0	1	1	0	0	1	1	0	1	0	1	1		0	1	0	0	0	0	0	1	0	1	0	0	0	0	0	1	1	0	1	0
CPD-66	0	0	0	0	0	0	0	0	0	0	0	0	0	0	0	0	0	1	0	0	0	0	0	0	0	0	0	0		0	0	0	0	0	0	0	0	0	0	0	0	0	0	0	0	0	0	0	0
CPD-7000	1	0	0	0	0	0	0	1	0	0	0	0	1	0	0	0	1	0	0	0	0	1	0	0	0	0	0	0		0	0	0	0	0	0	0	1	0	0	0	0	0	0	0	0	1	0	0	0
CPD-7224	0	1	0	1	0	1	0	1	0	1	1	1	0	1	1	0	0	1	0	1	1	0	1	1	1	0	0	1		0	0	0	1	1	1	0	1	1	1	1	1	0	1	1	0	0	1	0	1
CPD-7414	0	0	0	0	0	0	1	0	0	0	1	1	0	0	0	1	1	0	0	0	0	0	0	0	0	0	0	0		0	0	0	0	0	0	1	0	0	0	0	0	0	1	0	1	1	0	0	0
CPD-7419	0	0	0	0	0	0	0	0	0	0	0	0	0	0	0	0	0	1	0	0	1	0	0	0	0	0	0	0		0	0	0	0	0	0	0	0	0	0	0	0	0	0	0	0	0	0	0	0
CPD-7422	0	0	0	0	0	0	0	0	0	0	0	0	0	0	0	0	0	1	0	0	1	0	0	0	0	0	0	0		0	0	0	0	0	0	0	0	0	0	0	0	0	0	0	0	0	0	0	0
CPD-7737	0	0	1	0	0	0	0	0	0	1	1	0	0	1	0	0	0	0	0	0	0	0	0	0	0	0	0	0		1	0	1	0	0	0	0	0	0	0	1	1	0	0	0	0	0	0	0	0
CPD-786	0	0	0	0	0	0	0	0	0	0	0	0	0	0	0	0	0	0	0	0	0	0	0	0	0	0	0	0		0	0	0	0	0	0	0	0	1	0	0	0	0	0	0	0	0	0	0	0
CPD-804	0	0	0	0	0	0	0	0	0	0	0	0	0	0	0	0	0	0	0	0	0	0	0	0	0	0	0	0		0	0	0	0	0	0	0	0	1	0	0	0	0	0	0	0	0	1	0	0
CPD-8050	0	1	0	0	0	0	0	0	1	0	0	0	1	0	0	0	0	0	1	0	0	1	0	0	0	0	1	1		0	1	0	0	0	0	0	0	1	1	0	1	1	0	0	0	0	0	1	1
CPD-822	0	0	1	1	0	0	1	1	0	1	1	1	0	1	1	0	1	0	0	1	0	0	1	1	0	0	0	0		1	0	1	1	1	1	1	1	0	1	1	1	0	0	1	1	1	0	0	0
CPD-824	0	0	0	0	0	0	0	0	0	1	1	0	0	0	0	0	0	1	0	0	1	0	1	0	0	0	0	0		0	0	0	0	0	0	0	0	0	0	0	0	0	0	0	0	0	1	0	0
CPD-825	0	0	0	0	0	0	0	0	0	1	1	0	0	0	0	0	0	1	0	0	0	0	1	0	0	0	0	0		0	0	0	0	0	0	0	0	0	0	0	0	0	0	0	0	0	1	0	0
CPD-8268	1	0	0	0	0	1	0	1	0	0	1	0	0	1	0	0	0	0	0	0	0	1	0	0	0	1	0	0		0	0	0	1	1	1	0	1	0	1	1	1	0	0	1	0	0	0	0	0
CPD-827	0	0	0	0	0	0	0	0	0	0	0	0	0	0	0	0	0	0	0	0	0	0	0	1	1	0	0	0		0	0	0	0	0	0	0	0	0	0	0	1	0	0	0	0	0	0	0	0
CPD-8651	1	0	1	1	1	1	1	1	0	1	1	1	1	1	1	0	1	0	0	1	0	1	1	1	1	1	1	0		1	0	1	1	1	1	1	1	0	1	1	1	1	1	1	0	0	1	1	0
CPD-8659	0	0	0	0	0	0	0	1	0	0	0	0	0	0	0	0	0	0	0	0	0	1	0	0	0	0	1	0		0	0	0	0	0	0	0	0	0	0	0	0	0	0	0	0	0	0	1	0
CPD-8670	1	0	1	1	1	1	1	1	0	1	1	1	1	1	1	0	1	0	0	1	0	1	1	1	1	1	1	0		1	0	1	1	1	1	1	1	0	1	1	1	1	1	1	0	0	1	1	0
CPD-87	0	0	1	1	0	0	0	0	0	1	1	0	0	1	0	0	0	0	0	0	0	0	1	1	0	0	0	0		1	0	1	0	0	0	0	0	0	0	1	1	0	0	0	0	0	0	0	0
CPD-8742	0	0	0	0	0	0	0	0	0	0	0	0	0	0	0	0	0	0	0	0	0	0	1	0	1	0	0	1		0	0	0	0	0	0	0	0	0	0	0	0	0	0	0	0	0	0	0	0
CPD-9016	1	0	1	1	1	1	1	0	1	0	0	0	1	0	0	1	0	1	1	1	1	0	0	0	0	0	0	0		1	0	1	0	0	0	1	0	1	0	0	0	1	0	0	0	1	1	1	1
CPD-9245	1	0	0	0	0	1	0	1	0	0	1	0	0	1	0	0	0	0	1	0	0	1	0	0	0	1	1	1		0	1	0	1	1	1	0	1	0	1	1	1	0	0	1	0	0	0	1	0
CPD-9247	0	0	0	0	0	0	0	0	0	0	0	0	0	0	0	0	0	0	1	0	0	1	0	0	0	0	1	1		0	1	0	0	0	0	0	0	0	0	0	0	0	0	0	0	0	0	1	0
CPD-9387	0	0	1	0	0	1	0	1	0	0	0	0	0	0	1	0	0	0	0	0	0	0	0	0	1	0	1	0		1	0	1	1	0	0	0	0	0	1	0	0	0	0	1	0	0	0	0	0
CPD-9392	0	0	0	0	0	0	0	0	0	0	0	0	0	0	0	0	0	1	0	0	0	0	0	0	0	0	0	0		0	0	0	0	0	0	0	0	0	0	0	0	0	0	0	0	0	0	0	0
CPD-9406	0	0	0	0	0	0	0	0	0	1	0	0	0	0	0	0	0	1	0	0	1	0	0	0	0	0	0	0		0	0	0	0	0	0	0	0	0	0	0	0	0	0	0	0	0	1	0	0
CPD-9407	0	0	0	0	0	0	0	0	0	0	0	0	0	0	0	0	0	1	0	0	1	0	0	0	0	0	0	0		0	0	0	0	0	0	0	0	0	0	0	0	0	0	0	0	0	0	0	0
CPD-9408	0	0	0	0	0	0	0	0	0	0	0	0	1	0	0	1	0	1	0	0	0	0	0	0	0	0	0	0		0	0	0	0	0	0	0	0	0	0	0	0	1	0	0	0	1	0	0	0
CPD-9409	0	0	0	0	0	0	0	0	0	0	0	0	1	0	0	1	0	1	0	0	0	0	0	0	0	0	0	0		0	0	0	0	0	0	0	0	0	0	0	0	1	0	0	0	1	0	0	0
CPD-9414	0	0	0	0	0	0	0	0	0	0	0	0	0	0	0	1	1	0	0	0	0	0	0	0	0	0	0	0		0	0	0	0	0	0	0	0	0	0	0	0	0	0	0	0	0	0	0	0
CPD-9421	1	0	1	0	0	0	0	0	0	1	0	0	0	0	1	0	0	0	0	0	0	0	0	1	0	0	0	0		1	0	1	0	0	0	0	1	0	1	0	0	0	0	0	0	0	0	0	0
CPD-9437	0	0	0	0	0	0	0	0	0	0	0	0	0	0	0	0	0	1	0	0	0	0	0	0	0	0	0	0		0	0	0	0	0	0	0	0	0	0	0	0	0	0	0	0	0	0	0	0
CPD-9438	0	0	0	0	0	0	0	0	0	0	0	0	0	0	0	0	0	1	0	0	0	0	0	0	0	0	0	0		0	0	0	0	0	0	0	0	0	0	0	0	0	0	0	0	0	0	0	0
CPD-9444	0	0	0	0	0	0	0	0	1	0	0	0	1	0	0	0	0	0	0	0	0	0	0	0	0	0	0	0		0	0	0	0	0	0	0	0	1	0	0	0	1	0	0	0	0	0	0	0
CPD-9646	1	1	1	1	0	1	1	1	1	1	1	1	1	1	1	1	1	1	1	1	1	1	1	0	1	0	1	1		1	1	1	1	1	1	1	1	1	1	1	1	1	1	1	1	1	1	1	1
CPD-9862	0	0	0	1	0	1	0	1	0	1	1	1	0	1	1	0	0	0	0	0	0	0	1	1	0	0	0	0		0	0	0	1	1	1	0	1	0	1	1	1	0	1	1	0	0	0	0	0
CPD-9863	0	0	0	1	0	1	0	1	0	1	1	1	0	1	1	0	0	0	0	0	0	0	1	1	0	0	0	0		0	0	0	1	1	1	0	1	0	1	1	1	0	1	1	0	0	0	0	0
CPD-9864	1	0	1	1	0	1	0	1	0	1	1	1	0	1	1	0	0	0	0	0	0	0	1	1	0	0	0	0		1	0	1	1	1	1	0	1	0	1	1	1	0	1	1	0	0	0	0	0
CPD-9867	0	0	0	0	0	1	0	1	0	1	1	1	0	1	1	0	0	0	0	0	0	0	1	1	0	0	0	0		0	0	0	0	0	0	0	1	0	1	1	1	0	1	1	0	0	0	0	0
CPD-9868	0	0	0	0	0	1	0	1	0	1	1	1	0	1	1	0	0	0	0	0	0	0	1	1	0	0	0	0		0	0	0	0	0	0	0	1	0	1	1	1	0	1	1	0	0	0	0	0
CPD-9995	0	0	0	0	0	0	1	1	0	0	0	1	0	1	1	1	1	0	0	0	0	0	1	0	0	0	0	0		0	0	0	0	0	0	1	0	0	1	1	1	0	1	1	0	1	0	0	0
CPD0-1108	1	0	1	1	0	1	1	1	1	1	1	1	1	1	1	0	1	1	1	1	0	1	0	1	1	1	1	0		1	0	1	1	1	1	1	1	1	1	1	1	1	1	1	0	1	1	0	1
CPD0-1456	1	0	1	0	0	1	1	1	0	0	1	1	1	1	1	1	1	1	0	1	1	0	1	1	1	1	0	0		1	0	1	1	1	1	1	1	1	1	1	1	1	1	1	1	1	1	0	1
CPD0-1643	0	0	0	1	0	0	0	0	0	0	0	0	0	0	0	1	0	1	0	1	1	0	0	0	0	0	0	0		0	0	0	0	0	0	0	0	0	0	0	0	0	0	0	1	1	1	0	1
CPD0-1699	0	1	0	0	0	0	1	1	0	1	1	0	0	1	0	0	0	1	1	1	1	1	0	0	1	0	1	1		0	1	0	0	0	0	1	1	0	1	1	1	0	1	1	0	0	1	1	1
CPD0-181	1	1	1	0	1	1	1	1	0	1	1	1	1	1	1	1	1	1	1	1	0	1	1	0	1	0	1	1		1	1	1	1	1	1	1	1	1	1	1	1	1	1	1	0	1	1	1	1
CPD0-2298	0	0	0	0	0	0	0	0	1	0	0	0	1	0	0	0	1	0	0	0	0	0	0	0	0	0	0	0		0	0	0	0	0	0	0	0	0	0	0	0	0	0	0	0	1	0	0	0
CPD0-2331	0	0	0	0	0	0	0	0	1	0	0	1	0	0	1	0	1	0	0	0	0	0	0	0	0	0	0	0		1	0	1	0	0	0	0	0	0	0	0	1	0	1	0	0	1	0	0	0
CPD0-2339	0	0	0	0	0	0	0	0	1	0	0	1	0	0	1	0	1	0	0	0	0	0	0	0	0	0	0	0		1	0	1	0	0	0	0	0	0	0	0	1	0	1	0	0	1	0	0	0
CPD0-2362	0	0	0	0	0	0	0	0	0	0	0	0	0	0	0	0	0	0	0	0	0	0	1	1	0	1	0	0		0	0	0	0	0	0	0	0	1	0	0	0	0	0	0	0	0	0	0	0
CPD0-2363	0	0	0	0	0	0	0	0	0	0	0	0	0	0	0	0	0	0	0	0	0	0	1	1	0	1	0	0		0	0	0	0	0	0	0	0	0	0	0	0	0	0	0	0	0	0	0	0
CPD0-2461	0	0	0	1	0	0	0	0	1	0	0	0	1	0	0	0	0	0	0	0	0	0	0	0	0	0	0	0		0	0	0	0	0	0	0	0	1	0	0	0	1	0	0	0	0	0	0	0
CPD0-2634	0	0	0	0	0	0	1	0	1	0	0	0	0	0	0	1	0	1	0	1	0	1	0	0	0	0	0	0		0	0	0	0	0	0	1	0	0	0	0	0	1	0	0	1	0	1	0	1
CPD0-881	0	0	0	0	0	0	0	0	0	0	0	0	0	0	0	0	0	0	0	0	0	0	0	0	0	0	0	0		0	0	0	0	0	0	0	0	1	0	0	0	0	0	0	0	0	0	0	0
CPD0-889	0	1	0	0	0	0	0	0	0	0	0	0	0	0	0	0	0	0	0	0	0	0	0	0	0	0	1	1		0	1	0	0	0	0	0	0	0	0	0	0	1	0	0	0	0	0	0	0
CPD1F-114	0	0	0	0	0	0	1	0	0	0	1	1	0	0	0	1	1	0	0	0	0	0	0	0	0	0	0	0		0	0	0	0	0	0	1	0	0	0	0	0	0	1	0	1	1	0	0	0
CPD1F-115	0	0	0	0	0	0	1	0	0	0	1	1	0	0	0	1	1	0	0	0	0	0	0	0	0	0	0	0		0	0	0	0	0	0	1	0	0	0	0	0	0	1	0	1	1	0	0	0
CPD1F-118	0	0	0	0	0	0	1	0	0	0	1	1	0	0	0	1	1	0	0	0	0	0	0	0	0	0	0	0		0	0	0	0	0	0	1	0	0	0	0	0	0	1	0	1	1	0	0	0
CPD1F-126	0	0	0	0	0	0	1	0	0	0	1	1	0	0	0	1	1	0	0	0	0	0	0	0	0	0	0	0		0	0	0	0	0	0	1	0	0	0	0	0	0	1	0	1	1	0	0	0
CPD1F-129	0	0	0	0	0	0	1	0	0	0	1	1	0	0	0	1	1	0	0	0	0	0	0	0	0	0	0	0		0	0	0	0	0	0	1	0	0	0	0	0	0	1	0	1	1	0	0	0
CPD1F-98	0	1	0	0	0	0	0	0	1	0	0	0	0	0	0	0	0	0	0	0	0	1	0	0	0	0	0	0		0	0	0	0	0	0	0	0	1	0	0	0	1	0	0	0	0	0	1	0
CPD8J2-1	0	0	0	0	0	0	0	0	0	0	0	0	1	0	0	0	0	0	0	0	0	0	0	0	1	1	0	0		0	0	0	1	1	1	0	0	0	0	0	0	0	0	0	0	0	0	0	0
CPD8J2-2	0	0	0	0	0	0	0	0	0	0	0	0	1	0	0	0	0	0	0	0	0	0	0	0	0	0	0	0		0	0	0	0	0	0	0	0	0	0	0	0	0	0	0	0	0	0	0	0
CPDQT-400	0	0	0	0	0	0	0	0	0	0	0	0	0	0	0	1	0	0	1	0	0	1	0	0	0	0	0	0		0	0	0	0	0	0	0	0	0	0	0	0	1	0	0	0	0	0	1	0
D-4-HYDROXY-2-KETO-GLUTARATE	0	0	0	0	0	0	0	0	1	0	0	0	0	0	0	0	0	0	0	0	0	0	0	0	0	0	0	0		0	0	0	0	0	0	0	0	1	0	0	0	0	0	0	0	1	0	0	0
D-ALA-D-ALA	1	1	1	1	1	1	1	1	1	0	1	1	1	1	1	1	1	0	1	1	0	1	0	0	1	0	1	1		1	1	1	0	0	0	1	1	1	1	1	1	1	1	1	1	1	1	1	1
D-ALANINE	1	1	1	1	1	1	1	1	1	1	1	1	1	1	1	1	1	0	1	1	0	1	0	0	1	0	1	1		1	1	1	0	0	0	1	1	1	1	1	1	1	1	1	1	1	1	1	1
D-ALPHABETA-D-HEPTOSE-7-PHOSPHATE	0	0	0	1	1	0	0	1	0	1	1	1	0	1	1	0	0	0	0	0	0	0	0	0	0	0	0	0		0	0	0	0	0	0	0	1	1	1	1	1	0	1	1	0	0	0	0	0
D-GLT	1	1	1	1	1	1	1	1	1	1	1	1	1	1	1	1	1	1	1	1	0	1	1	0	1	0	1	1		1	1	1	0	0	0	1	1	1	1	1	1	1	1	1	1	1	1	1	1
D-mannopyranose	0	0	0	0	0	0	0	0	0	0	0	0	0	0	0	0	0	0	0	0	0	0	0	0	0	0	0	0		0	0	0	0	0	0	0	0	1	0	0	0	0	0	0	0	0	0	0	0
D-MANNOSYL-1-PHOSPHOUNDECAPRENOL	0	0	0	0	0	0	0	0	0	0	0	0	0	0	0	0	0	0	1	0	0	0	0	0	0	0	0	0		0	0	0	0	0	0	0	0	0	0	0	0	0	0	0	0	0	0	0	0
D-METHYL-MALONYL-COA	1	1	1	0	0	1	1	1	1	1	1	0	1	1	1	0	1	1	1	1	0	1	1	1	1	0	1	1		1	1	1	0	0	0	1	1	1	1	1	1	1	1	1	0	1	1	1	1
D-Ribopyranose	1	0	1	1	0	1	1	1	1	1	1	1	1	1	1	0	1	1	1	1	0	1	0	1	1	1	1	0		1	0	1	1	1	1	1	1	1	1	1	1	1	1	1	0	1	1	0	1
D-THREONINE	1	1	1	0	0	1	1	1	1	1	1	0	1	1	1	0	1	1	1	1	1	1	1	0	1	1	1	1		1	1	1	0	0	0	1	1	1	1	1	1	1	1	1	0	1	1	1	1
DEOXY-D-RIBOSE-1-PHOSPHATE	1	1	1	1	1	1	0	1	1	1	1	1	1	1	1	0	0	1	1	0	0	1	0	0	0	0	1	1		1	1	1	1	1	1	0	1	1	1	1	1	1	1	1	0	0	0	1	0
DEOXY-RIBOSE-5P	1	1	1	1	1	1	0	1	1	1	1	1	1	1	1	0	0	1	1	0	0	1	0	0	0	1	1	1		1	1	1	1	1	1	0	1	1	1	1	1	1	1	1	0	0	0	1	0
DEOXYADENOSINE	1	1	1	1	1	1	0	1	1	1	1	1	1	1	1	0	0	1	1	0	0	1	0	0	0	1	1	1		1	1	1	1	1	1	0	1	1	1	1	1	1	1	1	0	0	0	1	0
DEOXYCYTIDINE	0	1	0	1	0	0	0	0	0	0	0	0	0	0	0	0	0	0	1	0	0	1	0	0	0	0	1	1		0	1	0	1	1	1	0	0	0	0	0	0	0	0	0	0	0	0	1	0
DEOXYINOSINE	1	1	1	1	1	1	0	1	1	1	1	1	1	1	1	0	0	1	1	0	0	1	0	0	0	1	1	1		1	1	1	1	1	1	0	1	1	1	1	1	1	1	1	0	0	0	1	0
DEOXYURIDINE	1	1	1	1	1	1	0	1	1	1	1	1	1	1	1	0	0	1	1	0	0	1	0	1	0	0	1	1		1	1	1	1	1	1	0	1	1	1	1	1	1	1	1	0	0	0	1	0
DIHYDRO-THYMINE	0	0	0	1	0	0	0	0	0	0	0	0	0	0	0	0	0	0	0	0	0	0	0	0	0	1	0	0		0	0	0	1	1	1	0	0	0	0	0	0	0	0	0	0	0	0	0	0
DIHYDROMONAPTERIN-TRIPHOSPHATE	0	0	0	1	0	0	0	1	0	1	1	1	0	1	1	0	0	0	0	1	0	0	1	0	0	0	0	0		0	0	0	1	1	1	0	1	0	1	1	1	0	1	1	0	0	0	0	0
DIHYDROXYACETONE	0	0	0	0	0	0	0	0	0	0	1	0	0	0	0	0	1	0	0	0	0	0	0	0	0	0	0	0		0	0	0	0	0	0	0	1	0	0	0	1	1	1	0	0	1	0	0	0
DIHYDROXYNAPHTHOATE	1	1	0	0	1	0	1	1	1	0	1	0	0	0	0	0	1	0	0	1	0	0	0	0	0	1	0	0		0	1	0	0	0	0	1	0	0	0	0	0	0	0	0	0	1	0	1	1
DIMETHYLBENZIMIDAZOLE	0	0	0	0	0	0	0	1	0	1	1	0	1	1	1	0	0	1	0	0	1	0	1	1	0	0	0	0		0	0	0	1	1	1	0	1	0	0	1	1	1	1	1	0	0	1	0	0
ECTOINE	0	0	1	0	0	1	0	0	0	0	0	1	0	0	1	0	0	1	0	0	1	0	1	1	0	0	0	0		0	0	0	1	1	1	0	0	0	0	0	0	0	1	0	0	0	1	0	0
Elemental-Sulfur	0	0	0	0	0	0	0	0	0	0	0	0	0	0	0	0	0	1	0	0	1	0	0	0	0	0	0	0		0	0	0	0	0	0	0	0	0	0	0	0	0	0	0	0	0	0	0	0
ERYTHRONATE-4P	1	0	1	0	1	1	0	1	0	1	1	1	0	1	1	0	0	0	0	0	0	0	0	0	0	0	0	0		1	0	1	0	0	0	0	1	0	1	1	1	0	1	1	0	0	0	0	0
ETHYLENE-CMPD	0	0	0	0	0	0	0	0	0	0	0	0	0	1	0	0	0	0	0	0	0	0	0	0	0	0	0	0		0	0	0	0	0	0	0	0	0	0	0	0	0	0	0	0	0	0	0	0
ETOH_c	0	0	1	0	0	0	0	0	0	0	0	0	1	0	0	0	1	1	0	0	1	0	1	0	0	0	0	0		0	0	0	0	0	0	0	0	1	0	0	0	0	0	0	0	1	0	1	0
ETOH	1	1	0	0	0	1	1	1	1	1	1	0	0	1	1	0	0	0	1	1	0	1	0	0	1	0	1	1		1	1	1	0	0	0	1	1	0	1	1	1	1	1	1	0	0	1	0	1
FADH2	0	0	0	0	0	0	0	0	0	0	1	0	0	0	0	0	1	1	0	0	0	0	0	0	0	0	0	0		0	0	0	0	0	0	0	0	0	0	0	1	1	0	0	1	1	0	0	0
FMNH2	1	0	1	1	0	1	1	1	1	1	1	1	1	1	1	0	1	1	0	1	1	0	1	1	1	1	0	0		1	0	1	1	1	1	1	1	1	0	1	1	1	1	1	0	1	1	0	1
FORMALDEHYDE	0	0	0	0	0	0	0	0	0	0	0	1	0	0	0	0	1	1	0	0	0	0	1	1	0	0	0	0		0	0	0	0	0	0	0	0	0	0	0	0	0	0	0	0	0	0	0	0
FORMAMIDE	0	0	0	0	0	0	0	0	0	0	0	0	0	0	0	0	0	0	0	1	0	0	0	0	0	0	0	0		0	0	0	0	0	0	0	0	1	0	0	0	0	0	0	0	0	0	0	1
FORMYL-COA	0	0	0	0	0	0	1	0	0	0	0	0	0	0	0	0	0	1	0	0	0	0	1	0	0	0	0	0		0	0	0	0	0	0	0	0	1	0	0	0	0	0	0	0	1	1	0	0
FORMYL-ISOGLUTAMINE	0	0	0	0	0	0	1	0	0	0	0	0	1	0	0	0	0	1	0	1	1	0	0	0	0	0	0	0		0	0	0	0	0	0	1	0	1	0	0	0	0	0	0	0	0	0	0	1
FRUCTURONATE	0	1	0	0	0	0	1	0	0	0	0	0	0	0	0	0	0	0	0	0	0	1	0	0	1	0	1	0		0	1	0	0	0	0	1	0	0	0	0	0	0	0	0	0	0	0	1	0
GAMMA-GLUTAMYL-GAMMA-AMINOBUTYRALDEH	0	0	0	0	1	0	0	1	0	1	1	1	0	1	1	0	0	1	0	0	1	0	1	1	0	0	0	0		0	0	0	1	1	1	0	1	0	1	1	1	0	1	1	0	0	1	0	0
GAMMA-GLUTAMYL-PUTRESCINE	0	0	0	0	1	0	0	1	0	1	1	1	0	1	1	0	0	1	0	0	1	0	1	1	0	0	0	0		0	0	0	1	1	1	0	1	0	1	1	1	0	1	1	0	0	1	0	0
GLUCOSAMINE-1P	1	0	1	1	0	1	1	1	1	1	1	1	1	1	1	1	1	1	0	1	0	0	1	0	1	0	0	0		1	0	1	0	0	0	1	1	1	1	1	1	1	1	1	1	1	1	0	1
GLUTAMIDE	0	0	0	0	0	0	0	0	0	0	0	0	1	0	0	0	1	1	0	0	0	0	1	0	0	0	1	0		1	1	1	0	0	0	1	0	1	0	0	0	1	0	0	1	1	0	0	0
GLYCERATE	0	0	0	0	0	0	0	1	1	1	1	0	1	1	1	0	0	1	0	0	0	0	1	0	0	0	1	0		0	1	0	0	0	0	0	0	1	1	1	0	1	1	1	0	0	1	0	0
HCN	0	0	0	0	0	0	0	1	0	0	1	0	0	0	0	0	1	1	0	0	0	0	1	0	0	0	0	0		0	0	0	0	0	0	0	1	0	1	0	0	0	0	0	0	0	0	0	0
HIS	0	0	0	0	0	0	1	0	0	0	0	0	1	0	0	0	1	1	0	1	1	0	0	0	0	1	0	0		0	0	0	0	0	0	1	0	1	0	0	0	1	0	0	0	0	0	0	1
HISTIDINOL	0	0	0	0	0	0	1	0	0	0	0	0	1	0	0	0	1	1	0	1	1	0	0	0	0	1	0	0		0	0	0	0	0	0	1	0	1	0	0	0	1	0	0	0	0	0	0	1
HOMO-CIS-ACONITATE	0	0	0	0	0	0	0	0	0	0	1	0	0	0	0	0	0	0	0	0	0	0	0	0	0	0	0	0		0	0	0	0	0	0	0	0	0	0	0	0	0	0	0	0	0	0	0	0
HOMO-CIT	0	0	0	0	0	0	0	0	0	0	1	0	0	0	0	0	0	0	0	0	0	0	0	0	0	0	0	0		0	0	0	0	0	0	0	0	0	0	0	0	0	0	0	0	0	0	0	0
HSCN	0	0	0	0	0	0	0	1	0	0	1	0	0	0	0	0	1	1	0	0	0	0	1	0	0	0	0	0		0	0	0	0	0	0	0	1	0	1	0	0	0	0	0	0	0	0	0	0
HYDRAZINE	0	0	0	0	0	0	0	1	0	0	0	0	0	1	0	1	0	0	0	0	0	0	0	0	0	0	0	0		0	0	0	0	0	0	0	1	0	0	1	0	0	0	0	0	0	0	0	0
HYPOTAURINE	0	1	0	0	0	0	0	0	0	0	0	0	0	0	0	0	0	0	1	0	0	1	0	0	0	0	1	1		0	1	0	0	0	0	0	0	0	0	0	0	0	0	0	0	0	0	1	0
HYPOXANTHINE	0	0	0	1	1	1	0	0	1	0	0	0	1	0	0	0	0	1	1	0	0	0	0	0	0	0	0	0		0	0	0	0	0	0	0	0	1	0	0	0	1	0	0	0	0	0	0	0
ILE	1	1	1	0	0	1	1	1	1	1	1	0	1	1	1	0	1	1	1	1	1	1	1	0	1	0	1	1		1	1	1	0	0	0	1	1	1	1	1	1	1	1	1	0	1	1	1	1
INDOXYL	0	0	1	0	0	0	0	0	0	0	1	0	0	0	0	0	0	0	0	0	0	0	1	0	0	0	0	0		0	0	0	0	0	0	0	0	0	0	0	0	0	0	0	0	0	0	0	0
ISOGLUTAMINE	0	0	0	0	0	0	1	0	0	0	0	0	1	0	0	0	0	1	0	1	1	0	0	0	0	0	0	0		0	0	0	0	0	0	1	0	1	0	0	0	0	0	0	0	0	0	0	1
K-HEXANOYL-COA	1	1	1	1	1	1	1	1	1	1	1	1	1	1	1	1	1	1	1	1	1	1	1	1	1	1	1	1		1	1	1	1	1	1	1	1	1	1	1	1	1	1	1	1	1	1	1	1
KDO-8P	1	1	1	0	1	0	0	1	0	1	1	1	0	1	1	0	1	0	1	0	0	1	0	0	1	0	1	1		1	1	1	0	0	0	0	1	0	1	1	1	0	1	1	0	1	0	0	0
KDO-LIPID-IVA	1	0	1	0	0	0	0	1	0	1	1	1	0	1	1	0	0	0	0	0	0	0	1	1	1	1	0	0		1	0	1	1	1	1	0	1	0	1	1	1	0	1	1	0	0	0	0	0
KDO	1	1	1	0	1	0	0	1	0	1	1	1	0	1	1	0	1	0	1	0	0	1	0	0	1	0	1	1		1	1	1	0	0	0	0	1	0	1	1	1	0	1	1	0	0	0	0	0
Ket0-D-Psicose	0	1	0	0	0	0	0	0	0	0	0	0	0	0	0	0	0	0	0	0	0	0	0	0	0	0	1	0		0	0	0	0	0	0	0	0	1	0	0	0	0	0	0	0	0	0	0	0
KYNURENATE	0	1	0	0	0	0	0	0	0	0	1	0	0	0	0	1	0	0	1	0	1	1	1	0	1	0	1	1		1	1	1	0	0	0	0	1	0	1	0	1	0	0	0	0	0	0	1	0
L-1-LYSOPHOSPHATIDATE	1	0	0	0	0	1	0	1	0	0	1	0	0	1	0	0	0	0	0	0	0	1	0	0	0	1	0	0		0	0	0	1	1	1	0	1	0	1	1	1	0	0	1	0	0	0	0	0
L-23-DIAMINOPROPANOATE	0	0	0	0	0	0	0	0	0	0	0	0	0	0	0	0	0	0	0	0	0	0	0	0	0	0	0	0		0	0	0	0	0	0	0	0	0	0	0	1	0	0	0	0	0	0	0	0
L-ALLO-THREONINE	1	1	1	0	0	1	1	1	1	1	1	0	1	1	1	0	1	1	1	1	1	1	1	0	1	0	1	1		1	1	1	0	0	0	1	1	1	1	1	1	1	1	1	0	1	1	1	1
L-DEHYDRO-ASCORBATE	1	0	1	0	0	0	0	1	1	0	1	1	1	0	0	0	0	0	0	0	0	0	0	0	0	0	0	1		0	0	0	0	0	0	0	1	1	0	0	0	0	0	0	0	0	0	0	0
L-DI-GMP	0	0	0	1	1	1	0	1	0	1	1	1	0	1	1	0	1	1	0	1	1	1	0	0	0	1	0	0		0	0	0	1	1	1	0	1	0	1	1	1	1	1	1	0	0	1	0	0
L-GLYCERALDEHYDE-3-PHOSPHATE	0	0	0	0	0	0	0	0	1	0	0	0	0	0	0	0	0	0	0	0	0	1	0	0	1	0	0	1		0	0	0	0	0	0	0	0	1	0	0	0	1	0	0	0	0	0	1	0
L-LACTATE	0	0	0	0	0	0	0	0	1	0	0	0	0	0	0	0	0	0	0	0	0	0	0	0	0	0	0	0		0	0	0	0	0	0	0	0	0	0	1	0	0	0	0	0	0	0	0	0
L-RIBULOSE-5-P	0	1	0	0	0	0	0	0	0	0	0	0	0	0	0	0	0	0	0	0	0	1	0	0	0	0	0	0		0	0	0	0	0	0	0	0	1	0	0	0	0	0	0	0	0	0	0	0
L-THREO-3-METHYL-ASPARTATE	0	0	0	0	0	0	0	0	0	0	0	0	0	0	0	0	0	1	0	0	0	0	0	0	0	0	0	1		0	0	0	0	0	0	0	0	0	0	0	0	0	0	0	0	1	1	0	0
LACTALD	0	0	0	0	0	0	0	0	0	0	0	0	0	0	0	0	0	1	0	0	0	0	0	0	0	0	0	0		0	0	0	1	1	1	0	0	0	0	0	0	0	1	0	0	0	0	0	0
LIPID-IV-A	1	0	1	0	0	0	1	1	0	1	1	1	0	1	1	0	0	1	0	1	0	0	1	1	1	1	0	0		1	0	1	1	1	1	1	1	0	1	1	1	0	1	1	0	0	1	0	1
MALEATE	0	0	0	0	0	0	0	0	0	1	0	0	0	0	0	0	0	0	1	0	0	0	0	0	0	0	0	0		0	0	0	0	0	0	0	0	0	0	0	0	0	0	0	0	0	1	1	0
MESO-TARTRATE	0	0	0	0	0	0	0	0	0	0	0	0	0	0	0	0	0	1	0	0	0	0	0	0	0	0	0	0		0	0	0	0	0	0	0	0	0	0	0	0	0	0	0	0	0	0	0	0
METHYL-GLYOXAL	0	1	1	0	0	1	1	1	1	1	1	0	1	1	0	0	1	1	1	1	1	1	0	0	1	0	1	1		0	1	0	0	0	0	1	0	1	0	1	0	1	1	0	0	0	1	1	1
METOH	0	0	0	0	0	0	0	0	0	0	0	1	0	0	0	0	0	1	0	0	0	0	0	0	0	0	0	0		0	0	0	0	0	0	0	0	0	0	0	0	0	0	0	0	0	0	0	0
Mono-trans-poly-cis-polyprenyl-PP	0	0	0	0	0	0	0	0	1	0	0	0	1	0	0	0	0	0	0	0	0	0	0	0	0	0	0	0		0	0	0	0	0	0	0	0	1	0	0	0	1	0	0	0	0	0	0	0
N-ACETYL-D-GLUCOSAMINE-1-P	1	0	1	1	0	1	1	1	1	1	1	1	1	1	1	1	1	1	0	1	1	0	1	1	1	1	0	0		1	0	1	1	1	1	1	1	1	1	1	1	1	1	1	1	1	1	0	1
N-ACETYL-D-GLUCOSAMINE-6-P	1	0	1	1	0	1	1	1	1	1	1	1	1	1	1	1	1	1	0	1	1	0	1	1	1	1	0	0		1	0	1	1	1	1	1	1	1	1	1	1	1	1	1	1	1	1	0	1
N-ACETYL-L-24-DIAMINOBUTANOATE	1	0	1	0	0	1	0	0	0	0	1	1	0	0	1	0	0	1	0	0	1	0	1	1	0	0	0	0		1	0	1	1	1	1	0	0	0	0	1	1	0	1	0	0	0	1	0	0
N-FORMIMINO-L-GLUTAMATE	0	0	0	0	0	0	1	0	0	0	0	0	1	0	0	0	0	1	0	1	1	0	0	0	0	0	0	0		0	0	0	0	0	0	1	0	1	0	0	0	0	0	0	0	0	0	0	1
N2-SUCCINYLGLUTAMATE	0	0	1	1	0	0	1	1	0	1	1	0	0	1	0	0	1	0	0	1	0	0	1	1	0	0	0	0		1	0	1	1	1	1	1	1	0	1	1	1	0	0	1	1	1	0	0	0
N2-SUCCINYLORNITHINE	0	0	1	1	0	0	1	1	0	1	1	1	0	1	1	1	1	0	0	1	0	0	1	1	0	0	0	0		1	0	1	1	1	1	1	1	0	1	1	1	0	0	1	1	1	0	0	1
NEUROSPORENE	0	0	0	0	0	0	0	0	0	0	0	0	0	0	0	0	0	1	0	0	1	0	0	0	0	0	0	0		0	0	0	0	0	0	0	0	0	0	0	0	0	0	0	0	0	0	0	0
NIACINE	1	0	1	0	0	0	1	0	1	1	0	0	1	0	0	0	0	1	0	0	0	1	0	0	1	0	0	0		1	0	1	0	0	0	1	0	0	0	0	0	1	0	0	0	0	0	0	0
NONAPRENYL-4-HYDROXYBENZOATE	1	0	1	1	0	1	0	1	0	1	1	1	0	1	1	0	0	0	0	0	0	0	1	1	0	0	0	0		1	0	1	1	1	1	0	1	0	1	1	1	0	1	1	0	0	0	0	0
NOREPINEPHRINE	1	0	1	0	0	0	0	1	1	0	1	1	1	0	0	0	0	0	0	0	0	0	0	0	0	0	0	1		0	0	0	0	0	0	0	1	1	0	0	0	0	0	0	0	0	0	0	0
NORSPERMIDINE	0	0	0	0	0	0	1	1	0	0	0	1	0	1	1	1	1	0	0	0	0	0	1	0	0	0	0	0		0	0	0	0	0	0	1	0	0	1	1	1	0	1	1	0	1	0	0	0
OCTAPRENYL-DIPHOSPHATE	0	0	0	1	1	1	1	1	1	1	1	1	0	1	1	1	1	1	0	1	1	0	1	0	1	0	0	0		0	0	0	1	1	1	1	1	0	1	1	1	1	1	1	1	1	1	0	1
OH-MYRISTOYL	1	0	1	0	0	1	1	1	0	1	1	1	0	1	1	0	0	1	0	1	0	0	1	1	1	1	0	0		1	0	1	1	1	1	1	1	0	1	1	1	0	1	1	0	0	1	0	1
OH-PYR	0	0	0	0	0	0	0	1	1	1	1	0	1	1	1	0	0	1	0	0	0	0	1	0	0	0	1	0		0	1	0	0	0	0	0	0	1	1	1	0	1	1	1	0	0	1	0	0
OLEATE-CPD_c	1	0	0	0	0	0	0	0	0	0	0	0	0	0	0	0	0	0	0	0	0	1	0	0	0	1	0	0		0	0	0	1	1	1	0	0	0	0	0	0	0	0	0	0	0	0	0	0
OLEATE-CPD	0	0	0	0	0	1	0	1	0	0	1	0	0	1	0	0	0	0	0	0	0	0	0	0	0	0	0	0		0	0	0	0	0	0	0	1	0	1	1	1	0	0	1	0	0	0	0	0
Oleoyl-ACPs	0	0	0	0	0	0	0	0	0	0	0	0	0	0	0	0	0	0	1	0	0	1	0	0	0	0	1	1		0	1	0	0	0	0	0	0	0	0	0	0	0	0	0	0	0	0	1	0
OLEOYL-COA	1	0	0	0	0	1	0	1	0	0	1	0	0	1	0	0	0	0	0	0	0	1	0	0	0	1	0	0		0	0	0	1	1	1	0	1	0	1	1	1	0	0	1	0	0	0	0	0
OXALO-SUCCINATE	0	0	0	0	1	0	0	1	0	1	0	1	0	1	1	0	0	0	0	0	0	0	1	0	0	0	0	0		0	0	0	0	0	0	0	1	0	1	1	1	0	1	1	1	1	0	0	0
OXALYL-COA	1	0	1	0	1	0	1	1	0	1	1	1	1	1	1	1	1	1	0	1	1	1	1	1	1	1	0	0		1	0	1	1	1	1	1	1	1	1	1	1	1	1	1	1	1	1	0	1
OXAMATE	0	0	0	0	0	0	0	0	0	0	0	0	0	0	1	0	1	0	0	0	0	0	0	0	0	0	0	0		0	0	0	0	0	0	0	0	0	0	0	1	0	0	0	0	1	0	0	0
OXOPENTENOATE	0	0	0	0	0	0	0	0	0	0	0	0	0	0	0	0	0	0	0	0	0	0	1	0	0	0	0	0		0	0	0	0	0	0	0	0	0	0	0	0	0	0	0	0	0	0	0	0
Palmitoleoyl-ACPs	0	0	0	0	0	0	0	0	0	0	0	0	0	0	0	0	0	0	1	0	0	1	0	0	0	0	1	1		0	1	0	0	0	0	0	0	0	0	0	0	0	0	0	0	0	0	1	0
PHENYLACETATE	0	0	0	0	1	0	0	1	0	0	1	0	0	1	0	0	1	0	0	0	0	0	1	1	0	1	0	0		0	0	0	0	0	0	0	0	1	0	1	0	0	0	1	0	1	0	0	0
PICOLINATE	0	0	0	0	0	0	0	0	0	0	0	0	0	0	0	0	0	0	0	0	0	0	1	0	1	0	0	1		0	0	0	0	0	0	0	0	0	0	0	0	0	0	0	0	0	0	0	0
Poly-beta-D-Mannuronate	0	0	0	0	0	0	0	1	0	0	1	0	0	1	1	0	0	0	0	0	0	0	0	0	0	0	0	0		0	0	0	1	1	1	0	1	0	1	1	1	0	0	0	0	0	0	0	0
Polysulfides	0	0	0	0	0	0	0	0	0	0	0	0	0	0	0	0	0	1	0	0	1	0	0	0	0	0	0	0		0	0	0	0	0	0	0	0	0	0	0	0	0	0	0	0	0	0	0	0
PROPANE-1-2-DIOL	0	1	1	0	0	1	1	1	1	1	1	0	1	1	0	0	1	1	1	1	1	1	1	1	1	1	1	1		0	1	0	1	1	1	1	0	1	0	1	0	1	1	0	0	0	1	1	1
PROPIONYL-COA	1	1	1	0	0	1	1	1	1	1	1	0	1	1	1	0	1	1	1	1	0	1	1	1	1	0	1	1		1	1	1	0	0	0	1	1	1	1	1	1	1	1	1	0	1	1	1	1
PROTOHEME_e	0	0	0	0	0	0	0	0	0	0	0	0	0	0	0	1	0	0	0	0	0	0	0	0	0	0	0	0		0	0	0	0	0	0	0	0	0	0	0	0	0	0	0	0	0	0	0	0
PROTOHEME_e,	0	0	0	0	1	1	1	1	0	1	1	1	0	1	1	0	1	1	0	1	1	0	1	1	1	1	0	0		0	0	0	1	1	1	1	1	0	1	1	1	0	1	1	1	1	1	0	1
PYRIDOXAL	1	0	1	0	0	1	0	0	0	1	1	1	0	1	1	0	0	0	0	0	0	0	1	0	0	1	0	0		1	0	1	1	1	1	0	1	0	1	1	1	0	1	1	0	0	0	0	0
PYRIDOXAL_PHOSPHATE	1	0	1	0	0	1	0	0	0	1	1	1	0	1	1	0	0	0	0	0	0	0	1	0	0	0	0	0		1	0	1	0	0	0	0	1	0	1	1	1	0	1	1	0	0	0	0	0
PYRIDOXINE-5P	1	0	1	0	0	1	0	0	0	1	1	1	0	1	1	0	0	0	0	0	0	0	1	0	0	0	0	0		1	0	1	0	0	0	0	1	0	1	1	1	0	1	1	0	0	0	0	0
PYRIDOXINE	1	0	1	0	0	1	0	0	0	1	1	1	0	1	1	0	0	0	0	0	0	0	1	0	0	1	0	0		1	0	1	1	1	1	0	1	0	1	1	1	0	1	1	0	0	0	0	0
R-3-hydroxy-cis-vaccenoyl-ACPs	0	0	0	0	0	0	0	0	0	0	0	0	0	0	0	0	0	0	1	0	0	1	0	0	0	0	1	1		0	1	0	0	0	0	0	0	0	0	0	0	0	0	0	0	0	0	1	0
S-HYDROXYMETHYLGLUTATHIONE	0	0	0	0	0	0	0	0	0	0	0	1	0	0	0	0	1	1	0	0	0	0	1	1	0	0	0	0		0	0	0	0	0	0	0	0	0	0	0	0	0	0	0	0	0	0	0	0
S-LACTOYL-GLUTATHIONE	0	1	1	0	0	1	1	1	1	1	1	0	1	1	0	0	1	1	1	1	1	1	0	0	1	0	1	1		0	1	0	0	0	0	1	0	1	0	1	0	1	1	0	0	0	1	1	1
SPERMIDINE	0	0	0	0	0	0	1	1	0	0	0	1	0	1	1	1	1	0	0	0	0	0	1	0	0	0	0	0		0	0	0	0	0	0	1	0	0	1	1	1	0	1	1	0	1	0	0	0
SUCC-S-ALD	0	1	0	0	0	1	1	1	0	1	0	0	0	1	0	0	1	0	1	1	0	1	0	1	0	0	1	1		0	1	0	0	0	0	0	0	1	1	1	0	1	0	1	0	1	1	1	1
SULFO-CYSTEINE	1	1	1	1	1	1	0	1	0	1	1	1	0	1	1	0	0	0	0	0	0	1	1	1	0	1	1	1		1	1	1	1	1	1	0	1	0	1	1	1	0	1	1	0	0	0	0	0
TAGATOSE-1-6-DIPHOSPHATE	0	1	0	0	0	0	0	0	0	0	0	0	0	0	0	0	0	0	0	0	0	0	0	0	0	0	0	0		0	0	0	0	0	0	0	0	0	0	0	0	0	0	0	0	0	0	0	0
TAGATOSE-6-PHOSPHATE	0	1	0	0	0	0	0	0	0	0	0	0	0	0	0	0	0	0	0	0	0	0	0	0	0	0	0	0		0	0	0	0	0	0	0	0	0	0	0	0	0	0	0	0	0	0	0	0
TARTRATE	0	0	0	0	0	0	0	0	0	0	0	0	0	0	0	0	0	1	0	0	0	0	0	0	0	0	0	0		0	0	0	0	0	0	0	0	0	0	0	0	0	0	0	0	0	0	0	0
TARTRONATE-S-ALD	0	0	0	0	0	0	0	1	0	1	1	0	0	1	0	0	0	1	0	0	0	0	1	0	0	0	0	0		0	0	0	0	0	0	0	0	1	1	1	0	1	1	1	0	0	1	0	0
TAURINE	0	1	0	0	0	0	0	0	0	0	0	0	0	0	0	0	0	0	1	0	0	1	0	0	0	0	1	1		0	1	0	0	0	0	0	0	0	0	0	0	0	0	0	0	0	0	1	0
TETRAHYD-CPD	0	0	0	0	0	0	0	0	0	0	1	0	0	0	0	0	0	0	0	0	0	0	0	0	0	0	0	0		0	0	0	0	0	0	0	0	1	0	0	0	0	0	0	0	0	0	0	0
THR	1	1	1	0	0	1	1	1	1	1	1	0	1	1	1	0	1	1	1	1	1	1	1	0	1	0	1	1		1	1	1	0	0	0	1	1	1	1	1	1	1	1	1	0	1	1	1	1
THYMIDINE	0	0	0	1	0	0	0	0	0	0	0	0	0	0	0	0	0	0	0	0	0	0	0	0	0	0	0	0		0	0	0	1	1	1	0	0	0	0	0	0	0	0	0	0	0	0	0	0
THYMINE	0	0	0	1	0	0	0	0	0	0	0	0	0	0	0	0	0	0	0	0	0	0	0	0	0	0	0	0		0	0	0	1	1	1	0	0	0	0	0	0	0	0	0	0	0	0	0	0
UDP-AA-GLUTAMATE	1	0	1	0	0	1	1	1	0	0	1	1	1	1	1	1	1	1	0	1	1	0	1	1	1	1	0	0		1	0	1	1	1	1	1	1	1	1	1	1	1	1	1	1	1	1	0	1
UDP-ACETYL-CARBOXYVINYL-GLUCOSAMINE	1	0	1	1	0	1	1	1	1	1	1	1	1	1	1	1	1	1	0	1	1	0	1	1	1	1	0	0		1	0	1	1	1	1	1	1	1	1	1	1	1	1	1	1	1	1	0	1
UDP-MANNAC	1	0	1	1	0	1	1	1	1	1	1	1	1	1	1	1	1	1	0	1	1	0	1	1	1	1	0	0		1	0	1	1	1	1	1	1	1	1	1	1	1	1	1	1	1	1	0	1
UDP-MANNACA	1	0	1	0	0	0	0	0	0	0	0	1	0	0	0	1	1	0	0	0	0	0	0	1	0	1	0	0		0	0	0	0	0	0	0	0	0	0	0	0	0	0	0	1	1	0	0	0
UDP-N-ACETYL-2-AMINO-D-GLUCURONATE	1	0	0	0	0	0	0	1	0	0	1	1	0	0	1	1	1	0	0	0	0	0	0	0	1	0	0	0		1	0	1	1	1	1	0	0	0	0	0	0	0	0	1	0	0	0	0	0
UDP-N-ACETYL-D-GLUCOSAMINE	1	0	1	1	0	1	1	1	1	1	1	1	1	1	1	1	1	1	0	1	1	0	1	1	1	1	0	0		1	0	1	1	1	1	1	1	1	1	1	1	1	1	1	1	1	1	0	1
UDP-N-ACETYLMURAMATE	1	0	1	1	0	1	1	1	1	1	1	1	1	1	1	1	1	1	0	1	1	0	1	1	1	1	0	0		1	0	1	1	1	1	1	1	1	1	1	1	1	1	1	1	1	1	0	1
UDP-OHMYR-ACETYLGLUCOSAMINE	1	0	1	1	0	1	1	1	0	1	1	1	0	1	1	0	0	1	0	1	0	0	1	1	1	1	0	0		1	0	1	1	1	1	1	1	0	1	1	1	0	1	1	0	0	1	0	1
UDP-OHMYR-GLUCOSAMINE	1	0	1	0	0	1	1	1	0	1	1	1	0	1	1	0	0	1	0	1	0	0	1	1	1	1	0	0		1	0	1	1	1	1	1	1	0	1	1	1	0	1	1	0	0	1	0	1
UROCANATE	0	0	0	0	0	0	1	0	0	0	0	0	1	0	0	0	0	1	0	1	1	0	0	0	0	0	0	0		0	0	0	0	0	0	1	0	1	0	0	0	0	0	0	0	0	0	0	1
XANTHURENATE	0	1	0	0	0	0	0	0	0	0	1	0	0	0	0	1	0	0	1	0	1	1	1	0	1	0	1	1		1	1	1	0	0	0	0	1	0	1	0	1	0	0	0	0	0	0	1	0
XTP	0	0	0	0	0	0	0	0	0	1	0	0	0	0	0	0	0	0	0	0	0	0	0	0	0	0	0	0		0	0	0	0	0	0	0	0	0	0	0	0	0	0	0	0	0	0	0	0
	1	1	1	1	1	1	0	1	0	1	1	1	0	1	1	0	0	0	0	0	0	1	1	1	0	1	1	1	0	1	1	1	1	1	1	0	1	0	1	1	1	0	1	1	0	0	0	0	0
	18
	18
[truncated: 8 more columns]
